# Supplementary material for: Chemosymbiotic bivalves from the mud volcanoes of the Gulf of Cadiz, NE Atlantic, with descriptions of new species of Solemyidae, Lucinidae and Vesicomyidae
Source: Zookeys. 2011 Jun 28;(113):1–38. doi: 10.3897/zookeys.113.1402 (PMC3187628; doi:10.3897/zookeys.113.1402)
Supplement: XML Treatment for Solemya (Petrasma) elarraichensis [file zookeys.113.1402-treatment2.xml]

<!DOCTYPE tp:taxon-treatment
  PUBLIC "-//TaxonX//DTD Taxonomic Treatment Publishing DTD v0 20100105//EN" "tax-treatment-NSO.dtd">
<tp:taxon-treatment xmlns:tp="http://www.plazi.org/taxpub"><tp:treatment-meta><mixed-citation publication-type="journal"><person-group><name><surname>Olive</surname><given-names>Graham</given-names></name><name><surname>Rodrigues</surname><given-names>Clara F.</given-names></name><name><surname>Cunha</surname><given-names>Marina R.</given-names></name></person-group><article-title>Chemosymbiotic bivalves from the mud volcanoes of the Gulf of Cadiz, NE Atlantic, with descriptions of new species of Solemyidae, Lucinidae and Vesicomyidae</article-title><source>Zookeys</source><day>28</day><month>6</month><year>2011</year><volume>2011</volume><issue>113</issue><fpage>1</fpage><lpage>38</lpage><pub-id pub-id-type="doi">10.3897/zookeys.113.1402</pub-id></mixed-citation></tp:treatment-meta><tp:nomenclature><tp:taxon-name>
                            <tp:taxon-name-part taxon-name-part-type="genus">Solemya</tp:taxon-name-part>
                            <tp:taxon-name-part taxon-name-part-type="subgenus"> (Petrasma) </tp:taxon-name-part>
                            <tp:taxon-name-part taxon-name-part-type="species">elarraichensis</tp:taxon-name-part>
                            <object-id xmlns:xlink="http://www.w3.org/1999/xlink" xlink:type="simple">urn:lsid:zoobank.org:act:32A6013D-4378-462A-BABA-4AFC4D26FB1E</object-id>
                            <object-id xmlns:xlink="http://www.w3.org/1999/xlink" xlink:type="simple">http://species-id.net/wiki/Solemya_(Petrasma)_elarraichensis</object-id>
                        </tp:taxon-name><tp:taxon-status xmlns:xlink="http://www.w3.org/1999/xlink" xlink:type="simple">sp. n.</tp:taxon-status><xref ref-type="fig" rid="F2">Figs 2</xref><xref ref-type="fig" rid="F3">3A–D</xref><xref ref-type="fig" rid="F4">4</xref></tp:nomenclature><tp:treatment-sec sec-type="Material examined"><title>Material examined.</title><p><italic>Holotype</italic>: one specimen, TTR14, stn AT528GR, El Arraiche field, Kidd MV, <named-content xmlns:xlink="http://www.w3.org/1999/xlink" content-type="dwc:verbatimCoordinates" xlink:type="simple">35°25.304'N, 06°43.972'W</named-content>, 489m, 03 August 2004, NMWZ.2010.4.1
                        </p><p><italic>Paratypes</italic>: ten specimens, same data as holotype, NMWZ.2010.4.2; seven specimens, TTR15, stn AT569GR, El Arraiche field, Mercator MV, <named-content xmlns:xlink="http://www.w3.org/1999/xlink" content-type="dwc:verbatimCoordinates" xlink:type="simple">35°17.917'N, 06°38.717'W</named-content>, 358m, 25 July 2007, DBUA.
                        </p><p><italic>Other material examined</italic>: eight juveniles specimens, same data as holotype; two specimens, TTR12, stn AT407GR, El Arraiche field, Pen Duick Escarpment, <named-content xmlns:xlink="http://www.w3.org/1999/xlink" content-type="dwc:verbatimCoordinates" xlink:type="simple">35°17.695'N, 06°47.082'W</named-content>, 560m, 15 July 2002; three specimens, TTR14, stn AT560B, El Arraiche field, Kidd MV, <named-content xmlns:xlink="http://www.w3.org/1999/xlink" content-type="dwc:verbatimCoordinates" xlink:type="simple">35°25.306'N, 06°43.976'W</named-content>, 498m, 8 August 2004; one specimen, TTR15, stn AT586GR, Western Moroccan field, Meknès MV, <named-content xmlns:xlink="http://www.w3.org/1999/xlink" content-type="dwc:verbatimCoordinates" xlink:type="simple">34°59.146'N, 07°04.380'W</named-content>, 701m, 28 July 2005; four specimens, TTR16, stn AT604GR, Western Moroccan field, Yuma MV, <named-content xmlns:xlink="http://www.w3.org/1999/xlink" content-type="dwc:verbatimCoordinates" xlink:type="simple">35°25.820'N, 07°06.330'W</named-content>, 1030m, 29 May 2006; two specimens, TTR16, stn AT607GR, Western Moroccan field, Ginsburg MV, <named-content xmlns:xlink="http://www.w3.org/1999/xlink" content-type="dwc:verbatimCoordinates" xlink:type="simple">35°22.677'N, 07°04.979'W</named-content>, 983m, 29 May 2006.
                        </p></tp:treatment-sec><tp:treatment-sec sec-type="Measurements"><title>Measurements (in mm)</title><table-wrap position="anchor" orientation="portrait"><table><tbody><tr><th rowspan="1" colspan="1"/><th rowspan="1" colspan="1">Station</th><th rowspan="1" colspan="1">Length</th><th rowspan="1" colspan="1">Height</th><th rowspan="1" colspan="1">Posterior Length</th></tr><tr><td rowspan="1" colspan="1">Holotype</td><td rowspan="1" colspan="1">AT528GR</td><td rowspan="1" colspan="1">33.8</td><td rowspan="1" colspan="1">14.1</td><td rowspan="1" colspan="1">9.8</td></tr><tr><td rowspan="1" colspan="1">Paratype</td><td rowspan="1" colspan="1">AT528GR</td><td rowspan="1" colspan="1">29.2</td><td rowspan="1" colspan="1">10.5</td><td rowspan="1" colspan="1">8.0</td></tr><tr><td rowspan="1" colspan="1">Paratype</td><td rowspan="1" colspan="1">AT528GR</td><td rowspan="1" colspan="1">25.6</td><td rowspan="1" colspan="1">10.0</td><td rowspan="1" colspan="1">6.2</td></tr><tr><td rowspan="1" colspan="1">Paratype</td><td rowspan="1" colspan="1">AT528GR</td><td rowspan="1" colspan="1">23.1</td><td rowspan="1" colspan="1">8.4</td><td rowspan="1" colspan="1">6.0</td></tr><tr><td rowspan="1" colspan="1">Paratype</td><td rowspan="1" colspan="1">AT528GR</td><td rowspan="1" colspan="1">14.7</td><td rowspan="1" colspan="1">5.3</td><td rowspan="1" colspan="1">3.6</td></tr><tr><td rowspan="1" colspan="1">Paratype</td><td rowspan="1" colspan="1">AT528GR</td><td rowspan="1" colspan="1">22.0</td><td rowspan="1" colspan="1">7.9</td><td rowspan="1" colspan="1">6.0</td></tr><tr><td rowspan="1" colspan="1">Paratype</td><td rowspan="1" colspan="1">AT528GR</td><td rowspan="1" colspan="1">11.6</td><td rowspan="1" colspan="1">4.7</td><td rowspan="1" colspan="1">2.5</td></tr><tr><td rowspan="1" colspan="1">Paratype</td><td rowspan="1" colspan="1">AT528GR</td><td rowspan="1" colspan="1">17.6</td><td rowspan="1" colspan="1">6.8</td><td rowspan="1" colspan="1">5.2</td></tr></tbody></table></table-wrap></tp:treatment-sec><tp:treatment-sec sec-type="Description"><title>Description.</title><p><italic>Shell</italic> (<xref ref-type="fig" rid="F2">Figs 2</xref>, <xref ref-type="fig" rid="F3">3</xref>): to 35mm in length. Fragile. Equivalve. Inequilateral, beaks situated at 1/4 length of shell from posterior margin. Outline subcylindrical, compressed, length about 2.6 times height, slightly deeper towards the anterior, dorsal and ventral margins subparallel, anterior margin more broadly rounded than anterior, posterior dorsal margin projecting a little. Beaks indistinct, umbos sunken. Hinge teeth absent. Ligament primarily internal, supported by a prominent chondrophore that extends only slightly as a chondrophore ridge around the posterior adductor, lacking posterior and anterior extensions but a small roughly heart shaped area is present in front of the chondrophore and this is also visible externally just behind the beaks. Periostracum persistent and extending well beyond the shell margin, initially yellowish brown in colour but darkening with growth to a dark chestnut brown. Sculpture of weak radial ridges, 5–6 over the posterior and 10–12 over median and anterior. Adductor scars impressed, dorsal part of posterior scar angulate where bounded by chondrophore ridge, anterior adductor scar larger, spatulate in outline.
                        </p><p><italic>Anatomy</italic> (<xref ref-type="fig" rid="F3">Figs 3G</xref>, <xref ref-type="fig" rid="F4">4</xref>): The posterior siphonal opening is surrounded by a series of papillae: A single large dorsal papilla (dp) lies above two smaller but still large papillae (dmp) on the dorsal margin of the opening, below these is a short smooth section (sa) followed by a series of papillae increasing in size towards the ventral margin, there are 6 primary papillae (psp) on either side and a single ventral median papillae, between these on the inner side are smaller papillae (ssp); a pair of subsiphonal ridges (ssr) are present below the siphonal crown.
                        </p><p>The mantle edge is fused from the posterior siphon for half the length of the ventral margin where there is a large anterior pedal gape. The mantle edge surrounding the rear of the foot bears a few tabulate papillae (pgp). The anterior dorsal mantle edge is prominently papillate (dap) and there is a single papilla on the junction of the mantle edge anterior of the anterior adductor muscle (admp). The foot is very large with a broad oval sole, this fringed by large papillae, all equal in size. The ctenidium is large with numerous laminar filaments attached to a prominent gill axis. The palps are short, twisted and flattened with cup shaped terminations. The gut is present but difficult to examine due to its small dimensions but the hind gut and rectum were easily visible.</p></tp:treatment-sec><tp:treatment-sec sec-type="Distribution"><title>Distribution.</title><p><italic>Solemya (Petrasma) elarraichensis</italic> is presently only known from the mud volcano fields in the Gulf of Cadiz, Eastern Atlantic. The majority of specimens have been taken from the El Arraiche field off the coast of Morocco in Kidd, Fíuza and Mercator MVs and the Pen Duick Escarpment at depths between 358–560m. A few specimens have been taken from the Western Moroccan field at the Meknès, Yuma, Ginsburg and Darwin MVs at the slightly deeper range of 700–1115m.
                        </p></tp:treatment-sec><tp:treatment-sec sec-type="Etymology"><title>Etymology.</title><p><italic>elarraichensis</italic>, denoting the geographic origin of the type locality; the El Arraiche field.
                        </p></tp:treatment-sec><tp:treatment-sec sec-type="Remarks"><title>Remarks.</title><p>The form of the ligament, which is primarily internal, supported by a chondrophore and lacks any lateral or anterior extensions, confirms the placement of <italic><tp:taxon-name>Solemya (Petrasma) elarraichensis</tp:taxon-name></italic> in the subgenus <italic><tp:taxon-name>Petrasma</tp:taxon-name></italic> Dall, 1908 (<xref ref-type="bibr" rid="B72">Taylor et al. 2008</xref>). Some of the specimens carry an initial identification of “cf. <italic><tp:taxon-name>Solemya togata</tp:taxon-name></italic>” as might be expected from the proximity to the Mediterranean but the ligament of <italic><tp:taxon-name>Solemya s.s.</tp:taxon-name></italic> has prominent anterior extensions (<xref ref-type="fig" rid="F3">Fig. 3E</xref>).
                        </p><p>The subgenus <italic><tp:taxon-name>Petrasma</tp:taxon-name></italic> is not known from the North-East Atlantic but is represented in the Western Atlantic by three species. Two species are known from near shore waters off the northeast coast of the USA: <italic><tp:taxon-name>Solemya (Petrasma) velum</tp:taxon-name></italic> (Say, 1822) and <italic><tp:taxon-name>Solemya (Petrasma) borealis</tp:taxon-name></italic> <!--PageBreak--><!--PageBreak-->(Totten, 1834). The third, <italic><tp:taxon-name>Solemya (Petrasma) occidentalis</tp:taxon-name></italic> (<xref ref-type="bibr" rid="B20">Deshayes 1857</xref>) is known from the warm waters of Florida, Caribbean and S. America (<xref ref-type="bibr" rid="B44">Mikkelsen and Bieler 2008</xref>).
                        </p><p>We note that the curvature of the chondrophore and chondrophore ridge is circular in <italic><tp:taxon-name>Solemya (Petrasma) velum</tp:taxon-name></italic> (<xref ref-type="fig" rid="F3">Fig. 3F</xref>) but angular in <italic><tp:taxon-name>Solemya (Petrasma) elarraichensis</tp:taxon-name></italic> (<xref ref-type="fig" rid="F3">Figs 3A–D</xref>). Furthermore, the siphonal papillae of <italic><tp:taxon-name>Solemya (Petrasma) velum</tp:taxon-name></italic> are by comparison less in number and reduced in development (Morse 1913, <xref ref-type="bibr" rid="B72">Taylor et al. 2008</xref>).
                        </p><p><xref ref-type="bibr" rid="B1">Abbott (1974)</xref> following Morse (1913) noted that the siphon of <italic><tp:taxon-name>Solemya (Petrasma) borealis</tp:taxon-name></italic> differed markedly from that of <italic><tp:taxon-name>Solemya (Petrasma) velum</tp:taxon-name></italic>, confirming that siphonal characters were important for distinguishing species. In <italic><tp:taxon-name>Solemya (Petrasma) borealis</tp:taxon-name></italic>, the ventral-most dorsal marginal papillae are very large, and as big as the dorsal papilla, and much larger than any of the ventral papillae. This contrasts with the condition in <italic><tp:taxon-name>Solemya (Petrasma) elarraichensis</tp:taxon-name></italic> where the ventral-most dorsal marginal papillae are smaller than the dorsal papilla and where the ventral papillae are fewer in number and distinctly increasing in size ventrally, with the ventral-most papillae equal in size to the dorsal marginal papillae. <xref ref-type="bibr" rid="B11">Conway et al. (1992)</xref>, following Barnard (in Reid 1980) suggested that <italic><tp:taxon-name>Solemya (Petrasma) borealis</tp:taxon-name></italic> lacked a gut and this would be in contrast with <italic><tp:taxon-name>Solemya (Petrasma) velum</tp:taxon-name></italic> and <italic><tp:taxon-name>Solemya (Petrasma) elarraichensis</tp:taxon-name></italic>.
                        </p><p>The character of the ligament and chondrophore are rather similar in <italic><tp:taxon-name>Solemya (Petrasma) elarraichensis</tp:taxon-name></italic> and <italic><tp:taxon-name>Solemya (Petrasma) borealis</tp:taxon-name></italic>.
                        </p><p><xref ref-type="bibr" rid="B1">Abbott (1974)</xref> and <xref ref-type="bibr" rid="B44">Mikkelsen and Bieler (2008)</xref> note that <italic><tp:taxon-name>Solemya (Petrasma) occidentalis</tp:taxon-name></italic> lacks any perceptible chondrophore ridge and give this as the main characteristic separating <italic><tp:taxon-name>Solemya (Petrasma) occidentalis</tp:taxon-name></italic> from <italic><tp:taxon-name>Solemya (Petrasma) velum</tp:taxon-name></italic> and, therefore, also from <italic><tp:taxon-name>Solemya (Petrasma) elarraichensis</tp:taxon-name></italic>.
                        </p><p>Ecologically <italic><tp:taxon-name>Solemya (Petrasma) velum</tp:taxon-name></italic> and <italic><tp:taxon-name>Solemya (Petrasma) borealis</tp:taxon-name></italic> are very different from <italic><tp:taxon-name>Solemya (Petrasma) elarraichensis</tp:taxon-name></italic> in that they are not associated with deep-water methane seeps. In contrast they are found in sublittoral or shallow shelf settings with high organic enrichment (Morse 1913 in <xref ref-type="bibr" rid="B11">Conway et al. 1992</xref>). <xref ref-type="bibr" rid="B44">Mikkelsen and Bieler (2008)</xref> give a similar habitat for <italic><tp:taxon-name>Solemya (Petrasma) occidentalis</tp:taxon-name></italic> (Deshayes, 1857) noting its occurrence in mangrove channels and around sewage outfalls.
                        </p><p>Given the above differences in habitat and form we conclude that none of the Atlantic species is amphi-Atlantic, unlike <italic><tp:taxon-name>Solemya (Petrasma) pervernicosa</tp:taxon-name></italic> Kuroda, 1948, which is considered to be amphi-Pacific by <xref ref-type="bibr" rid="B29">Kamenev (2009)</xref>. If any of the Western Atlantic species were amphi-Atlantic it is unclear why, in the Eastern Atlantic, they should be absent from their typical settings (which are plentiful) and found only in deep water methane seeps.
                        </p><p>Other North Atlantic species referred to as <italic><tp:taxon-name>Solemya</tp:taxon-name></italic>, <italic><tp:taxon-name>Solemya grandis</tp:taxon-name></italic> Verrill and Bush, 1898 and <italic><tp:taxon-name>Solemya caribbaea</tp:taxon-name></italic> Vokes, 1970 are excluded here because both belong to the genus <italic><tp:taxon-name>Acharax</tp:taxon-name></italic> (<xref ref-type="bibr" rid="B1">Abbott 1974</xref>).
                        </p><p>A solemyid living at a pockmark, at a depth of 1607m, has been reported from the Eastern Mediterranean (<xref ref-type="bibr" rid="B58">Rodrigues et al. 2011</xref>). Unfortunately the small, single specimen was damaged and its taxonomic affinities remain unclear.
                        </p><p>In conclusion, there are sufficient morphological and ecological grounds for considering the Gulf of Cadiz species of <italic><tp:taxon-name>Petrasma</tp:taxon-name></italic> to be new to science<!--PageBreak--><!--PageBreak-->.
                        </p><fig id="F2" position="float" orientation="portrait"><label>Figure 2.</label><caption><p><italic><tp:taxon-name>Solemya (Petrasma) elarraichensis</tp:taxon-name></italic> sp. n. <bold>A–E</bold> from Kidd MV; <bold>A–B</bold> lateral and dorsal views of holotype <bold>C–D</bold> lateral and dorsal views of medium sized paratype <bold>E</bold> lateral view of small paratype. <bold>F</bold> paired valves from Pen Duick Escarpment <bold>G</bold> paired valves from Mercator MV <bold>H</bold> lateral view of specimen from Meknès MV <bold>I</bold> lateral view of shell from Yuma MV.</p></caption><graphic xmlns:xlink="http://www.w3.org/1999/xlink" xlink:href="ZooKeys-113-001-g002.jpg" position="float" orientation="portrait" xlink:type="simple"/></fig><fig id="F3" position="float" orientation="portrait"><label>Figure 3. A–F</label><caption><p>Internal views of ligament, scale bars = 5mm. <bold>A–D</bold> <italic><tp:taxon-name>Solemya (Petrasma) elarraichensis</tp:taxon-name></italic> sp. n. from <bold>A</bold> Kidd MV <bold>B</bold> Pen Duick Escarpment <bold>C</bold> Mercator MV <bold>D</bold> Yuma MV. <bold>E</bold> <italic><tp:taxon-name>Solemya togata</tp:taxon-name></italic>, Mediterranean <bold>F</bold> <italic><tp:taxon-name>Solemya (Petrasma) velum</tp:taxon-name></italic>, Rhode Island (from <xref ref-type="bibr" rid="B71">Taylor et al. 2009</xref>). c, chondrophore; cr chondrophore ridge; pa, posterior adductor scar; r, resilium. <bold>G</bold> posterior siphon of <italic><tp:taxon-name>Solemya (Petrasma) elarraichensis</tp:taxon-name></italic>. dp, dorsal papilla; dmp, dorsal marginal papillae; psp, primary siphonal papillae; sa, smooth area; ssp, secondary siphonal papillae; ssr, subsiphonal ridge; vp, ventral papilla.</p></caption><graphic xmlns:xlink="http://www.w3.org/1999/xlink" xlink:href="ZooKeys-113-001-g003.jpg" position="float" orientation="portrait" xlink:type="simple"/></fig><fig id="F4" position="float" orientation="portrait"><label>Figure 4. </label><caption><p><italic><tp:taxon-name>Solemya (Petrasma) elarraichensis</tp:taxon-name></italic> sp. n., Pen Duick, stn. AT407GR, 560m. Anatomy. <bold>A</bold> whole animal viewed from left side <bold>B</bold> papillae on dorsal anterior mantle edge <bold>C</bold> single, large papilla in dorsal median position <bold>D</bold> posterior dorsal dissection showing rectum passing through heart <bold>E</bold> marginal papillae on foot <bold>F</bold> papillae on mantle edge surrounding pedal gape <bold>G</bold> palp. aa, anterior adductor muscle. ct, ctenidium. dap, dorsal anterior papillae. dmp, dorsal median papilla. f, foot. h, heart. k, kidney. me, mantle edge. pa, posterior adductor muscle. pgp, papillae surrounding pedal gape. pp, palp. r, rectum.</p></caption><graphic xmlns:xlink="http://www.w3.org/1999/xlink" xlink:href="ZooKeys-113-001-g004.jpg" position="float" orientation="portrait" xlink:type="simple"/></fig></tp:treatment-sec><ref-list><ref id="B71"><mixed-citation xmlns:xlink="http://www.w3.org/1999/xlink" xlink:type="simple"><person-group><name name-style="western"><surname>Taylor</surname><given-names>JD</given-names></name><name name-style="western"><surname>Glover</surname><given-names>EA</given-names></name></person-group> (<year>2009</year>)<article-title> New lucinid bivalves from hydrocarbon seeps of the Western Atlantic (Mollusca: Bivalvia: Lucinidae).</article-title><source>Steenstrupia</source><volume>30</volume> (<issue>2</issue>):<fpage>127</fpage>-<lpage>140</lpage>.</mixed-citation></ref><ref id="B72"><mixed-citation xmlns:xlink="http://www.w3.org/1999/xlink" xlink:type="simple"><person-group><name name-style="western"><surname>Taylor</surname><given-names>JD</given-names></name><name name-style="western"><surname>Glover</surname><given-names>EA</given-names></name><name name-style="western"><surname>Williams</surname><given-names>ST</given-names></name></person-group> (<year>2008</year>)<article-title> Ancient chemosynthetic bivalves: systematics of Solemyidae from eastern and southern Australia (Mollusca: Bivalvia). In: Davie PJF, Philips JA (Eds) Proceedings of the Thirteenth International Marine Biological Workshop, The Marine Fauna and Flora of Moreton Bay, Queensland.</article-title><source>Memoirs of the Queensland Museum - Nature</source><volume>54</volume> (<issue>1</issue>):<fpage>75</fpage>-<lpage>104</lpage>.</mixed-citation></ref><ref id="B20"><mixed-citation xmlns:xlink="http://www.w3.org/1999/xlink" xlink:type="simple"><person-group><name name-style="western"><surname>Deshayes</surname><given-names>GP</given-names></name></person-group> (<year>1857</year>)<article-title> Note sur différents Mollusques de la Guadeloupe, Envoyés par M. Schramm.</article-title><source>Journal de Conchyliologie</source><volume>6</volume>: <fpage>137</fpage>–<lpage>143</lpage>.</mixed-citation></ref><ref id="B44"><mixed-citation xmlns:xlink="http://www.w3.org/1999/xlink" xlink:type="simple"><person-group><name name-style="western"><surname>Mikkelsen</surname><given-names>PM</given-names></name><name name-style="western"><surname>Bieler</surname><given-names>R</given-names></name></person-group> (<year>2008</year>)<source> Seashells of Southern Florida - Living Marine Mollusks of the Florida Keys and Adjacent Regions: Bivalves.</source><publisher-name>Princeton University Press</publisher-name>, <publisher-loc>Princeton, New Jersey</publisher-loc>, <lpage>503</lpage> pp.</mixed-citation></ref><ref id="B1"><mixed-citation xmlns:xlink="http://www.w3.org/1999/xlink" xlink:type="simple"><person-group><name name-style="western"><surname>Abbott</surname><given-names>RT</given-names></name></person-group> (<year>1974</year>)<source> American Seashells; the marine Mollusca of the Atlantic and Pacific Coasts of North. America.</source><publisher-name>Van Nostrand Reinhold</publisher-name>, <publisher-loc>New York</publisher-loc>, 663 pp.</mixed-citation></ref><ref id="B11"><mixed-citation xmlns:xlink="http://www.w3.org/1999/xlink" xlink:type="simple"><person-group><name name-style="western"><surname>Conway</surname><given-names>NM</given-names></name><name name-style="western"><surname>Howes</surname><given-names>BL</given-names></name><name name-style="western"><surname>McDowell Capuzzo</surname><given-names>JE</given-names></name><name name-style="western"><surname>Turner</surname><given-names>RD</given-names></name><name name-style="western"><surname>Cavanaugh</surname><given-names>CM</given-names></name></person-group> (<year>1992</year>)<article-title> Characterization and site description of <italic>Solemya borealis</italic> (Bivalvia: Solemyidae), another bivalve-bacteria symbiosis.</article-title><source>Marine Biology</source><volume>112</volume>:<fpage>601</fpage>-<lpage>613</lpage>. <ext-link ext-link-type="uri" xlink:href="http://dx.doi.org/10.1007/BF00346178" xlink:type="simple">doi:10.1007/BF00346178</ext-link></mixed-citation></ref><ref id="B29"><mixed-citation xmlns:xlink="http://www.w3.org/1999/xlink" xlink:type="simple"><person-group><name name-style="western"><surname>Kamenev</surname><given-names>GM</given-names></name></person-group> (<year>2009</year>)<article-title> North Pacific species of the genus <italic>Solemya</italic> Lamarck, 1818 (Bivalvia: Solemyidae), with notes on <italic>Acharax johnsoni</italic> (Dall, 1891).</article-title><source>Malacologia</source><volume>51</volume> (<issue>2</issue>):<fpage>233</fpage>-<lpage>261</lpage>.</mixed-citation></ref><ref id="B58"><mixed-citation xmlns:xlink="http://www.w3.org/1999/xlink" xlink:type="simple"><person-group><name name-style="western"><surname>Rodrigues</surname><given-names>CF</given-names></name><name name-style="western"><surname>Duperron</surname><given-names>S</given-names></name></person-group> (<year>2011</year>)<article-title> Distinct symbiont lineages in three thyasirid species (Bivalvia: Thyasiridae) from the eastern Atlantic and Mediterranean sea.</article-title><source>Naturwissenchaften,</source><volume>98</volume> (<issue>4</issue>):<fpage>281</fpage>-<lpage>287</lpage>. <ext-link ext-link-type="uri" xlink:href="http://dx.doi.org/10.1007/s00114-011-0766-3" xlink:type="simple">doi:10.1007/s00114-011-0766-3</ext-link></mixed-citation></ref></ref-list></tp:taxon-treatment>
