# Supplementary material for: Chemosymbiotic bivalves from the mud volcanoes of the Gulf of Cadiz, NE Atlantic, with descriptions of new species of Solemyidae, Lucinidae and Vesicomyidae
Source: Zookeys. 2011 Jun 28;(113):1–38. doi: 10.3897/zookeys.113.1402 (PMC3187628; doi:10.3897/zookeys.113.1402)
Supplement: XML Treatment for Acharax [file zookeys.113.1402-treatment3.xml]

<!DOCTYPE tp:taxon-treatment
  PUBLIC "-//TaxonX//DTD Taxonomic Treatment Publishing DTD v0 20100105//EN" "tax-treatment-NSO.dtd">
<tp:taxon-treatment xmlns:tp="http://www.plazi.org/taxpub"><tp:treatment-meta><mixed-citation publication-type="journal"><person-group><name><surname>Olive</surname><given-names>Graham</given-names></name><name><surname>Rodrigues</surname><given-names>Clara F.</given-names></name><name><surname>Cunha</surname><given-names>Marina R.</given-names></name></person-group><article-title>Chemosymbiotic bivalves from the mud volcanoes of the Gulf of Cadiz, NE Atlantic, with descriptions of new species of Solemyidae, Lucinidae and Vesicomyidae</article-title><source>Zookeys</source><day>28</day><month>6</month><year>2011</year><volume>2011</volume><issue>113</issue><fpage>1</fpage><lpage>38</lpage><pub-id pub-id-type="doi">10.3897/zookeys.113.1402</pub-id></mixed-citation></tp:treatment-meta><tp:nomenclature><label>Genus </label><tp:taxon-name>
                            <tp:taxon-name-part taxon-name-part-type="genus">Acharax</tp:taxon-name-part>
                        </tp:taxon-name><tp:taxon-authority>Dall, 1908</tp:taxon-authority></tp:nomenclature><tp:treatment-sec sec-type="Type species"><title>Type species:</title><p><italic><tp:taxon-name>Solemya johnsoni</tp:taxon-name></italic> Dall, 1891
                        </p></tp:treatment-sec><tp:treatment-sec sec-type="Definition"><title>Definition.</title><p>As given by <xref ref-type="bibr" rid="B72">Taylor et al. 2008</xref>. Ligament external, as a high arched band.
                        </p></tp:treatment-sec><ref-list><ref id="B72"><mixed-citation xmlns:xlink="http://www.w3.org/1999/xlink" xlink:type="simple"><person-group><name name-style="western"><surname>Taylor</surname><given-names>JD</given-names></name><name name-style="western"><surname>Glover</surname><given-names>EA</given-names></name><name name-style="western"><surname>Williams</surname><given-names>ST</given-names></name></person-group> (<year>2008</year>)<article-title> Ancient chemosynthetic bivalves: systematics of Solemyidae from eastern and southern Australia (Mollusca: Bivalvia). In: Davie PJF, Philips JA (Eds) Proceedings of the Thirteenth International Marine Biological Workshop, The Marine Fauna and Flora of Moreton Bay, Queensland.</article-title><source>Memoirs of the Queensland Museum - Nature</source><volume>54</volume> (<issue>1</issue>):<fpage>75</fpage>-<lpage>104</lpage>.</mixed-citation></ref></ref-list></tp:taxon-treatment>
