# Supplementary material for: Chemosymbiotic bivalves from the mud volcanoes of the Gulf of Cadiz, NE Atlantic, with descriptions of new species of Solemyidae, Lucinidae and Vesicomyidae
Source: Zookeys. 2011 Jun 28;(113):1–38. doi: 10.3897/zookeys.113.1402 (PMC3187628; doi:10.3897/zookeys.113.1402)
Supplement: XML Treatment for Acharax gadirae [file zookeys.113.1402-treatment4.xml]

<!DOCTYPE tp:taxon-treatment
  PUBLIC "-//TaxonX//DTD Taxonomic Treatment Publishing DTD v0 20100105//EN" "tax-treatment-NSO.dtd">
<tp:taxon-treatment xmlns:tp="http://www.plazi.org/taxpub"><tp:treatment-meta><mixed-citation publication-type="journal"><person-group><name><surname>Olive</surname><given-names>Graham</given-names></name><name><surname>Rodrigues</surname><given-names>Clara F.</given-names></name><name><surname>Cunha</surname><given-names>Marina R.</given-names></name></person-group><article-title>Chemosymbiotic bivalves from the mud volcanoes of the Gulf of Cadiz, NE Atlantic, with descriptions of new species of Solemyidae, Lucinidae and Vesicomyidae</article-title><source>Zookeys</source><day>28</day><month>6</month><year>2011</year><volume>2011</volume><issue>113</issue><fpage>1</fpage><lpage>38</lpage><pub-id pub-id-type="doi">10.3897/zookeys.113.1402</pub-id></mixed-citation></tp:treatment-meta><tp:nomenclature><tp:taxon-name>
                             <tp:taxon-name-part taxon-name-part-type="genus">Acharax</tp:taxon-name-part>
                             <tp:taxon-name-part taxon-name-part-type="species">gadirae</tp:taxon-name-part>
                             <object-id xmlns:xlink="http://www.w3.org/1999/xlink" xlink:type="simple">urn:lsid:zoobank.org:act:A2467D10-D03D-4271-9993-0C2A6CD22944</object-id>
                             <object-id xmlns:xlink="http://www.w3.org/1999/xlink" xlink:type="simple">http://species-id.net/wiki/Acharax_gadirae</object-id>
                        </tp:taxon-name><tp:taxon-status xmlns:xlink="http://www.w3.org/1999/xlink" xlink:type="simple">sp. n.</tp:taxon-status><xref ref-type="fig" rid="F5">Figs 5–</xref><xref ref-type="fig" rid="F6">6</xref></tp:nomenclature><tp:treatment-sec sec-type="Type material"><title>Type material.</title><p><italic>Holotype</italic>: one specimen, TTR12, stn AT391GR, Western Moroccan field, Jesus Baraza MV, <named-content xmlns:xlink="http://www.w3.org/1999/xlink" content-type="dwc:verbatimCoordinates" xlink:type="simple">35°35.439'N, 07°12.264'W</named-content>, 1105m, 09 July 2002, NMWZ.2010.4.3.
                        </p><p><italic>Paratypes</italic>: one specimen, same data as holotype, DBUA; one shell, TTR 12, stn AT392G, deep-water field, Captain Arutyunov MV, <named-content xmlns:xlink="http://www.w3.org/1999/xlink" content-type="dwc:verbatimCoordinates" xlink:type="simple">35°39.658'N, 07°20.018'W</named-content>, 1320m, 9 July 2002, DBUA; one shell, TTR 16, stn AT607GR, Western Moroccan field, Ginsburg MV, <named-content xmlns:xlink="http://www.w3.org/1999/xlink" content-type="dwc:verbatimCoordinates" xlink:type="simple">35°22.677'N, 07°04.979'W</named-content>, 983m. 29 May 2006, NMWZ.2010.4.4.
                        </p><p><italic>Other material examined:</italic> one specimen, TTR16, stn AT602GR, El Arraiche field, Pen Duick Escarpment, <named-content xmlns:xlink="http://www.w3.org/1999/xlink" content-type="dwc:verbatimCoordinates" xlink:type="simple">35°17.693'N, 06°47.089'W</named-content>, 556m, 28 May 2006; one specimen, TTR16, stn AT604GR, Western Moroccan field, Yuma MV, <named-content xmlns:xlink="http://www.w3.org/1999/xlink" content-type="dwc:verbatimCoordinates" xlink:type="simple">35°25.820'N, 07°06.330'W</named-content>, 1030m, 29 May 2006; one specimen, TTR16, stn AT605GR, same locality, <named-content xmlns:xlink="http://www.w3.org/1999/xlink" content-type="dwc:verbatimCoordinates" xlink:type="simple">35°25.046'N, 07°05.450'W</named-content>, 975m, 29 May 2006; one specimen, TTR16, stn AT615GR, deep-water field, Carlos Ribeiro MV, <named-content xmlns:xlink="http://www.w3.org/1999/xlink" content-type="dwc:verbatimCoordinates" xlink:type="simple">35°47.238'N, 08°25.272'W</named-content>, 2200m, 31 May 2006; one specimen, TTR16, stn AT617K, same locality, <named-content xmlns:xlink="http://www.w3.org/1999/xlink" content-type="dwc:verbatimCoordinates" xlink:type="simple">35°47.246'N, 08°25.303'W</named-content>, 2230m, 31 May 2006; two specimens, MSM01.03, stn 145, deep-water field, Porto MV, <named-content xmlns:xlink="http://www.w3.org/1999/xlink" content-type="dwc:verbatimCoordinates" xlink:type="simple">35°33.773'N, 09°30.416'W</named-content>, 3902m, 3 June 2006.
                        </p></tp:treatment-sec><tp:treatment-sec sec-type="Measurements"><title>Measurements (in mm)</title><table-wrap position="anchor" orientation="portrait"><table><tbody><tr><th rowspan="1" colspan="1"/><th rowspan="1" colspan="1">Station</th><th rowspan="1" colspan="1">Calcified Shell Length</th><th rowspan="1" colspan="1">Calcified Shell Height</th><th rowspan="1" colspan="1">Calcified ShellPosterior Length</th><th rowspan="1" colspan="1">Actual length</th><th rowspan="1" colspan="1">Anterior Ribs/Posterior Ribs</th></tr><tr><td rowspan="1" colspan="1">Holotype</td><td rowspan="1" colspan="1">AT391GR</td><td rowspan="1" colspan="1">56.3</td><td rowspan="1" colspan="1">21.1</td><td rowspan="1" colspan="1">14.5</td><td rowspan="1" colspan="1">59.5</td><td rowspan="1" colspan="1">9/4</td></tr><tr><td rowspan="1" colspan="1">Paratype</td><td rowspan="1" colspan="1">AT391GR</td><td rowspan="1" colspan="1">60.0</td><td rowspan="1" colspan="1">22.0</td><td rowspan="1" colspan="1">14.2</td><td rowspan="1" colspan="1">65.4</td><td rowspan="1" colspan="1">8/4</td></tr><tr><td rowspan="1" colspan="1">Paratype</td><td rowspan="1" colspan="1">AT392GR</td><td rowspan="1" colspan="1">67.0</td><td rowspan="1" colspan="1">25.0</td><td rowspan="1" colspan="1">19.1</td><td rowspan="1" colspan="1">85.0</td><td rowspan="1" colspan="1">8/4</td></tr><tr><td rowspan="1" colspan="1">Paratype</td><td rowspan="1" colspan="1">AT607 GR</td><td rowspan="1" colspan="1">42.8</td><td rowspan="1" colspan="1">15.9</td><td rowspan="1" colspan="1">10.6</td><td rowspan="1" colspan="1">48.9</td><td rowspan="1" colspan="1">9//4</td></tr></tbody></table></table-wrap></tp:treatment-sec><tp:treatment-sec sec-type="Description"><title>Description.</title><p>(<xref ref-type="fig" rid="F5">Fig. 5</xref>) Calcified shell to 67mm in length, to 85mm including periostracal fringe. Robust. Equivalve. Inequilateral, beaks situated at 1/4 length of shell from posterior margin. Outline subcylindrical, compressed, calcified shell length about 3 times height, slightly deeper towards the anterior, dorsal and ventral margins subparallel, anterior margin more broadly rounded than anterior, posterior dorsal margin projecting a little. Including periostracal fringe, anterior appears greatly expanded compared with posterior. Beaks indistinct, umbos sunken. Hinge teeth absent. Ligament external, as a high arched band posterior of the beaks and supported by a thickened shell margin; an oval area of ligament is present immediately behind the beaks and visible internally, anterior of the beaks shell margins fused by periostracal material along entire dorsal margins. Periostracum persistent and extending well beyond the shell margin, initially yellowish brown in colour but darkening with growth to dark brown and black; periostracal frill thickened over ribs but entire. Sculpture of radial ridges, 4 closely spaced over the posterior; median area almost smooth with 2–3 low ribs; anterior with 8–9 deeply cut ribs. Adductor scars impressed, posterior scar subcircular, anterior adductor scar larger, spatulate in outline. Anterior inner shell margin scalloped corresponding to radial ribs.
                        </p><p><!--PageBreak-->Posterior siphonal opening surrounded by a series of papillae (<xref ref-type="fig" rid="F5">Fig. 5E</xref>): A single large dorsal papilla (dp) lies above 2–3 pairs of slightly smaller papillae (dmp) on the dorsal margin of the opening, below these surrounding the opening is a series of approximately alternating large and small papillae with those most ventral the largest.
                        </p><p>The mantle edge is fused from the posterior siphon for half the length of the ventral margin where there is a large anterior pedal gape. The mantle edge surrounding the rear of the foot is papillate. The anterior dorsal mantle edge is prominently papillate <!--PageBreak-->(<xref ref-type="fig" rid="F5">Fig. 5D</xref>). The foot is very large with a broad oval sole, the margin interdigitates between large and small blunt papillae. The ctenidium is large with numerous laminar filaments attached to a prominent gill axis. The palps are short, twisted and flattened with cup shaped terminations. The presence or absence of a gut could not be confirmed.
                        </p></tp:treatment-sec><tp:treatment-sec sec-type="Distribution"><title>Distribution.</title><p><italic><tp:taxon-name>Acharax gadirae</tp:taxon-name></italic> is presently only known from the mud volcano fields in the Gulf of Cadiz, Eastern Atlantic. The specimens have been taken from the Western Moroccan field at Yuma, Ginsburg and Jesus Baraza MVs, and from the deep-water field at Captain Arutyunov, Carlos Ribeiro and Porto MVs at depths between 975 to 3902m. A single specimen was recovered from the shallower El Arraiche field in Pen Duick Escarpment at 556m.
                        </p></tp:treatment-sec><tp:treatment-sec sec-type="Etymology"><title>Etymology.</title><p><italic>gadirae</italic>, from the Phoenician “Gadir” the original name for Cadiz and meaning “walled fortification” and also the root of many Moroccan names such as Agadir. Named to indicate the widespread range across the Moroccan and Iberian margins.
                        </p></tp:treatment-sec><tp:treatment-sec sec-type="Remarks"><title>Remarks.</title><p>The genus <italic><tp:taxon-name>Acharax</tp:taxon-name></italic> is recognizable from the large external ligament and the generic placement of <italic><tp:taxon-name>Acharax gadirae</tp:taxon-name></italic> is confirmed.
                        </p><p>The genus is rare in the Atlantic Ocean unlike the situation in the Pacific where species of <italic><tp:taxon-name>Acharax</tp:taxon-name></italic> are frequently recorded from chemosynthetic settings (<xref ref-type="bibr" rid="B45">Neulinger et al. 2006</xref>). Only two species are known from the Atlantic. <italic><tp:taxon-name>Acharax grandis</tp:taxon-name></italic> (<xref ref-type="bibr" rid="B78">Verrill and Bush 1898</xref>) is known only from the original material collected from depths between 548 and 2926m in the region of the New York Bight. <italic><tp:taxon-name>Acharax caribbaea</tp:taxon-name></italic> (<xref ref-type="bibr" rid="B79">Vokes 1970</xref>) again is only recorded from the original material collected from a depth of 350m off Colombia in the Caribbean Sea. However, the genus is recorded in recent studies from both the Gulf of Mexico (<xref ref-type="bibr" rid="B10">Carney 1994</xref>) and the Barbados prism (<xref ref-type="bibr" rid="B52">Olu et al. 1997</xref>) but the species are not identified.
                        </p><p><italic><tp:taxon-name>Acharax grandis</tp:taxon-name></italic> differs from both <italic><tp:taxon-name>Acharax gadirae</tp:taxon-name></italic> and <italic><tp:taxon-name>Acharax caribbaea</tp:taxon-name></italic> in being less inequilateral with the beaks distinctly more towards the mid-line. <italic><tp:taxon-name>Acharax caribbaea</tp:taxon-name></italic> differs from both <italic><tp:taxon-name>Acharax gadirae</tp:taxon-name></italic> and <italic><tp:taxon-name>Acharax grandis</tp:taxon-name></italic> in having very few (4) anterior ribs compared with the 6–8 on <italic><tp:taxon-name>Acharax grandis</tp:taxon-name></italic> and 8–9 on <italic><tp:taxon-name>Acharax gadirae</tp:taxon-name></italic> of similar size. Unfortunately, there are no anatomical data for either <italic><tp:taxon-name>Acharax grandis</tp:taxon-name></italic> or <italic><tp:taxon-name>Acharax caribbaea</tp:taxon-name></italic>, making a thorough comparison impractical.
                        </p><p>There are no given ecological data for either <italic><tp:taxon-name>Acharax grandis</tp:taxon-name></italic> or <italic><tp:taxon-name>Acharax caribbaea</tp:taxon-name></italic>. The type locality for <italic><tp:taxon-name>Acharax grandis</tp:taxon-name></italic>, which is the region around the Hudson Shelf and Canyon, has no recorded seep or vent activity. In contrast the region around the type locality of <italic><tp:taxon-name>Acharax caribbaea</tp:taxon-name></italic> is known for a variety of chemosynthetic settings (<xref ref-type="bibr" rid="B10">Carney 1994</xref>).
                        </p><p>The bathymetric range of <italic><tp:taxon-name>Acharax</tp:taxon-name></italic> in the Gulf of Cadiz is large, 556–3902m and specimens have been taken at many mud volcanoes raising the possibility that more than one species is involved. Unfortunately the specimens from the abyssal sites are all small about 10mm or less making comparison with the large specimens from the bathyal sites inconclusive. The specimens from Carlos Ribeiro MV (2200m) (<xref ref-type="fig" rid="F6">Fig. 6C–D</xref>) are prominently wedge shaped in outline compared with the specimen from Porto MV (3902m) (<xref ref-type="fig" rid="F6">Fig. 6B</xref>). The latter is not dissimilar to those from Capt. Arutyunov MV (1325m) (<xref ref-type="fig" rid="F6">Fig. 6E</xref>) with the specimen from Pen Duick Escarpment (556m) (<xref ref-type="fig" rid="F6">Fig. 6A</xref>) somewhat more elongate but not as wedge shaped as those from Carlos Ribeiro MV.
                        </p><p><!--PageBreak-->The specimens from the Capt Arutyunov MV are most problematic in that the siphonal opening appears to be devoid of any surrounding tentacles or papillae (<xref ref-type="fig" rid="F6">Fig. 6H</xref>). This does not appear to be a function of size as similar specimens from other sites have siphonal papillae. Should this observation be confirmed in further material it would be appropriate to describe this as a separate species. Comparing the siphonal papillae of specimens from Pen Duick Escarpment (<xref ref-type="fig" rid="F6">Fig. 6F</xref>) and Carlos Ribeiro MV (<xref ref-type="fig" rid="F6">Fig. 6G</xref>) indicates a more complex arrangement in the latter but, with so few specimens, this is inconclusive.
                        </p></tp:treatment-sec><tp:treatment-sec><!--Section generated to contain objects referenced in tp:taxon-treatment.--><fig id="F5" position="float" orientation="portrait"><label>Figure 5. A–F</label><caption><p><italic><tp:taxon-name>Acharax gadirae</tp:taxon-name></italic> sp. n. <bold>A</bold> Holotype, stn. AT391GR, Jesus Baraza MV <bold>B</bold> Paratype, stn. AT607GR, Ginsburg MV <bold>C</bold> interior view of posterior ligament, stn. AT392GR, Jesus Baraza MV <bold>D</bold> anterior dorsal mantle edge, st. AT391GR <bold>E</bold> posterior siphon, st AT391GR <bold>F</bold> foot, stn. AT391GR</p></caption><graphic xmlns:xlink="http://www.w3.org/1999/xlink" xlink:href="ZooKeys-113-001-g005.jpg" position="float" orientation="portrait" xlink:type="simple"/></fig><fig id="F6" position="float" orientation="portrait"><label>Figure 6. </label><caption><p><italic><tp:taxon-name>Acharax gadirae</tp:taxon-name></italic> sp. n. <bold>A</bold> stn. AT602GR, Pen Duick Escarpment <bold>B</bold> stn. 145, Porto mud volcano <bold>C–D</bold> stns AT617GR &amp; AT61GR, Carlos Ribeiro mud volcano <bold>E</bold> stn. 199, Capt Arutyunov mud volcano. <bold>F–E</bold> posterior siphon <bold>F</bold> specimen A <bold>G</bold> specimen D <bold>H</bold> specimen E.</p></caption><graphic xmlns:xlink="http://www.w3.org/1999/xlink" xlink:href="ZooKeys-113-001-g006.jpg" position="float" orientation="portrait" xlink:type="simple"/></fig></tp:treatment-sec><ref-list><ref id="B45"><mixed-citation xmlns:xlink="http://www.w3.org/1999/xlink" xlink:type="simple"><person-group><name name-style="western"><surname>Neulinger</surname><given-names>SC</given-names></name><name name-style="western"><surname>Sahling</surname><given-names>H</given-names></name><name name-style="western"><surname>Süling</surname><given-names>J</given-names></name><name name-style="western"><surname>Imhoff</surname><given-names>JF</given-names></name></person-group> (<year>2006</year>)<article-title> Presence of two phylogenetically distinct groups in the deep-sea mussel <italic>Acharax</italic> (Mollusca: Bivalvia: Solemyidae).</article-title><source>Marine Ecology Progress Series</source><volume>312</volume>:<fpage>161</fpage>-<lpage>168</lpage>. <ext-link ext-link-type="uri" xlink:href="http://dx.doi.org/10.3354/meps312161" xlink:type="simple">doi:10.3354/meps312161</ext-link></mixed-citation></ref><ref id="B78"><mixed-citation xmlns:xlink="http://www.w3.org/1999/xlink" xlink:type="simple"><person-group><name name-style="western"><surname>Verrill</surname><given-names>AE</given-names></name><name name-style="western"><surname>Bush</surname><given-names>KJ</given-names></name></person-group> (<year>1898</year>)<article-title> Revision of the deep-water Mollusca of the Atlantic coast of North America, with descriptions of new genera and species.</article-title><source>Proceedings of the United States National Museum</source><volume>20</volume>:<fpage>775</fpage>-<lpage>901</lpage>.</mixed-citation></ref><ref id="B79"><mixed-citation xmlns:xlink="http://www.w3.org/1999/xlink" xlink:type="simple"><person-group><name name-style="western"><surname>Vokes</surname><given-names>HE</given-names></name></person-group> (<year>1970</year>)<article-title> Two new species of deep water bivalves from the Caribbean Sea.</article-title><source>Veliger</source><volume>12</volume> (<issue>3</issue>):<fpage>357</fpage>-<lpage>361</lpage>.</mixed-citation></ref><ref id="B10"><mixed-citation xmlns:xlink="http://www.w3.org/1999/xlink" xlink:type="simple"><person-group><name name-style="western"><surname>Carney</surname><given-names>RS</given-names></name></person-group> (<year>1994</year>)<article-title> Consideration of the oasis analogy for chemosynthetic communities at Gulf of Mexico hydrocarbon vents.</article-title><source>Geo-Marine Letters</source><volume>14</volume>:<fpage>149</fpage>-<lpage>159</lpage>.</mixed-citation></ref><ref id="B52"><mixed-citation xmlns:xlink="http://www.w3.org/1999/xlink" xlink:type="simple"><person-group><name name-style="western"><surname>Olu</surname><given-names>K</given-names></name><name name-style="western"><surname>Lance</surname><given-names>S</given-names></name><name name-style="western"><surname>Sibuet</surname><given-names>M</given-names></name><name name-style="western"><surname>Henry</surname><given-names>P</given-names></name><name name-style="western"><surname>Fiala-Médioni</surname><given-names>A</given-names></name><name name-style="western"><surname>Dinet</surname><given-names>A</given-names></name></person-group> (<year>1997</year>)<article-title> Cold seeps communities as indicators of fluid expulsion patterns through mud volcanoes seaward of the Barbados accretionary prism.</article-title><source>Deep-Sea Research I</source><volume>44</volume> (<issue>5</issue>):<fpage>811</fpage>-<lpage>841</lpage>. <ext-link ext-link-type="uri" xlink:href="http://dx.doi.org/10.1016/S0967-0637(96)00123-9" xlink:type="simple">doi:10.1016/S0967-0637(96)00123-9</ext-link></mixed-citation></ref></ref-list></tp:taxon-treatment>
