# Supplementary material for: Chemosymbiotic bivalves from the mud volcanoes of the Gulf of Cadiz, NE Atlantic, with descriptions of new species of Solemyidae, Lucinidae and Vesicomyidae
Source: Zookeys. 2011 Jun 28;(113):1–38. doi: 10.3897/zookeys.113.1402 (PMC3187628; doi:10.3897/zookeys.113.1402)
Supplement: XML Treatment for Lucinoma asapheus [file zookeys.113.1402-treatment6.xml]

<!DOCTYPE tp:taxon-treatment
  PUBLIC "-//TaxonX//DTD Taxonomic Treatment Publishing DTD v0 20100105//EN" "tax-treatment-NSO.dtd">
<tp:taxon-treatment xmlns:tp="http://www.plazi.org/taxpub"><tp:treatment-meta><mixed-citation publication-type="journal"><person-group><name><surname>Olive</surname><given-names>Graham</given-names></name><name><surname>Rodrigues</surname><given-names>Clara F.</given-names></name><name><surname>Cunha</surname><given-names>Marina R.</given-names></name></person-group><article-title>Chemosymbiotic bivalves from the mud volcanoes of the Gulf of Cadiz, NE Atlantic, with descriptions of new species of Solemyidae, Lucinidae and Vesicomyidae</article-title><source>Zookeys</source><day>28</day><month>6</month><year>2011</year><volume>2011</volume><issue>113</issue><fpage>1</fpage><lpage>38</lpage><pub-id pub-id-type="doi">10.3897/zookeys.113.1402</pub-id></mixed-citation></tp:treatment-meta><tp:nomenclature><tp:taxon-name>
                            <tp:taxon-name-part taxon-name-part-type="genus">Lucinoma</tp:taxon-name-part>
                            <tp:taxon-name-part taxon-name-part-type="species">asapheus</tp:taxon-name-part>
                            <object-id xmlns:xlink="http://www.w3.org/1999/xlink" xlink:type="simple">urn:lsid:zoobank.org:act:E684B2EE-7C97-4FE9-9445-9B00CFE0259B</object-id>
                            <object-id xmlns:xlink="http://www.w3.org/1999/xlink" xlink:type="simple">http://species-id.net/wiki/Lucinoma_asapheus</object-id>
                        </tp:taxon-name><tp:taxon-status xmlns:xlink="http://www.w3.org/1999/xlink" xlink:type="simple">sp. n.</tp:taxon-status><xref ref-type="fig" rid="F7">Fig. 7</xref></tp:nomenclature><tp:treatment-sec sec-type="Type material"><title>Type material.</title><p><italic>Holotype</italic>; one complete specimen, live collected, TTR 15, stn AT569GR, El Arraiche field, Mercator MV. <named-content xmlns:xlink="http://www.w3.org/1999/xlink" content-type="dwc:verbatimCoordinates" xlink:type="simple">35°17.917'N, 06°38.717'W</named-content>, 358m, 25 July 2005, NMWZ.2010.4.5.
                        </p><p><italic>Paratypes</italic>; five specimens, as holotype, NMWZ.2010.4.6.<!--PageBreak--><!--PageBreak-->
                        </p></tp:treatment-sec><tp:treatment-sec sec-type="Measurements"><title>Measurements (in mm)</title><table-wrap position="anchor" orientation="portrait"><table><tbody><tr><th rowspan="1" colspan="1"/><th rowspan="1" colspan="1">Length</th><th rowspan="1" colspan="1">Height</th><th rowspan="1" colspan="1">Width</th><th rowspan="1" colspan="1">Anterior scar length</th><th rowspan="1" colspan="1">Anterior scar angle</th><th rowspan="1" colspan="1">Lunule width</th></tr><tr><td rowspan="1" colspan="1">Holotype</td><td rowspan="1" colspan="1">33.3</td><td rowspan="1" colspan="1">30.1</td><td rowspan="1" colspan="1">15.9</td><td rowspan="1" colspan="1">15.0</td><td rowspan="1" colspan="1">15°</td><td rowspan="1" colspan="1">2.2</td></tr><tr><td rowspan="1" colspan="1">Paratype</td><td rowspan="1" colspan="1">25.0</td><td rowspan="1" colspan="1">23.0</td><td rowspan="1" colspan="1">10.8</td><td rowspan="1" colspan="1">11.3</td><td rowspan="1" colspan="1">17°</td><td rowspan="1" colspan="1">1.6</td></tr><tr><td rowspan="1" colspan="1">Paratype</td><td rowspan="1" colspan="1">30.7</td><td rowspan="1" colspan="1">27.6</td><td rowspan="1" colspan="1">18.0</td><td rowspan="1" colspan="1">14.6</td><td rowspan="1" colspan="1">16°</td><td rowspan="1" colspan="1">2.6</td></tr><tr><td rowspan="1" colspan="1">Paratype</td><td rowspan="1" colspan="1">28.8</td><td rowspan="1" colspan="1">27.1</td><td rowspan="1" colspan="1">13.5</td><td rowspan="1" colspan="1">13.0</td><td rowspan="1" colspan="1">15°</td><td rowspan="1" colspan="1">1.7</td></tr><tr><td rowspan="1" colspan="1">Paratype</td><td rowspan="1" colspan="1">32.1</td><td rowspan="1" colspan="1">29.2</td><td rowspan="1" colspan="1">16.4</td><td rowspan="1" colspan="1">16.4</td><td rowspan="1" colspan="1">18°</td><td rowspan="1" colspan="1">2.6</td></tr><tr><td rowspan="1" colspan="1">Paratype</td><td rowspan="1" colspan="1">31.7</td><td rowspan="1" colspan="1">29.4</td><td rowspan="1" colspan="1">15.4</td><td rowspan="1" colspan="1">16.4</td><td rowspan="1" colspan="1">15°</td><td rowspan="1" colspan="1">2.2</td></tr></tbody></table></table-wrap></tp:treatment-sec><tp:treatment-sec sec-type="Description"><title>Description.</title><p>(<xref ref-type="fig" rid="F7">Fig. 7</xref>). Shell to 34 mm in length. Solid. Equivalve. Equilateral. Tumidity variable (<xref ref-type="fig" rid="F7">Fig. 7G, H</xref>) but mostly rather compressed. Umbos low, beaks pointing forward. Outline lenticular; posterior dorsal margin almost straight, sloping gently; posterior margin curved but less so than anterior; anterior dorsal margin short, a little concave. Escutcheon narrow, edges slightly raised, extending the length of the posterior dorsal margin; three-quarters filled by ligament, remainder smooth. Lunule distinct, width dependant on tumidity of shell; edges raised, sharp. Sculpture of numerous, low but erect, thin, concentric lamellae; between lamellae are weak concentric lines. Ligament external as a prominent, raised, arched band. Set on a narrow nymph. Hinge weak; two small cardinal teeth in each valve, RV anterior and LV posterior weakly bifid; anterior lateral protuberance distinct to obscure. Pallial line entire. Anterior adductor scar greatly elongate, approximately 3/4 free from pallial line. Shell white, periostracum thin but persistent, straw coloured (all material collected has been stained in Rose Bengal, thus the pink tinge).
                        </p><p>The anatomy is essentially that described for <italic><tp:taxon-name>Lucinoma borealis</tp:taxon-name></italic> by <xref ref-type="bibr" rid="B4">Allen (1958)</xref> and for <italic><tp:taxon-name>Lucinoma kazani</tp:taxon-name></italic> by <xref ref-type="bibr" rid="B63">Salas and Woodside (2002)</xref>. The inhalant siphon is surrounded by numerous short tentacles and papillae (<xref ref-type="fig" rid="F7">Fig. 7I</xref>)
                        </p></tp:treatment-sec><tp:treatment-sec sec-type="Variation"><title>Variation.</title><p>The shell can be rather compressed (<xref ref-type="fig" rid="F7">Fig. 7H</xref>) or tumid (<xref ref-type="fig" rid="F7">Fig. 7G</xref>) and this may be related to age rather than size as suggested by <xref ref-type="bibr" rid="B49">Oliver and Holmes (2006a)</xref> for <italic><tp:taxon-name>Lucinoma gagei</tp:taxon-name></italic> from the Arabian Sea. Some shells also show distortion with radial depressions developing abruptly (<xref ref-type="fig" rid="F7">Fig. 7E</xref>).
                        </p></tp:treatment-sec><tp:treatment-sec sec-type="Molecular data"><title>Molecular data.</title><p>Tissues were sent to Dr. John Taylor (NHM, London) for inclusion in his survey of <tp:taxon-name>Lucinidae</tp:taxon-name> and the 16S and CO1 genes were compared with those of <italic><tp:taxon-name>Lucinoma borealis</tp:taxon-name></italic>. The results although not entirely conclusive indicate that the two populations are not conspecific. More recently, John Taylor’s group has demonstrated that <italic><tp:taxon-name>Lucinoma kazani</tp:taxon-name></italic> and <italic><tp:taxon-name>Lucinoma borealis</tp:taxon-name></italic> are distinct (J. Taylor pers. comm).
                        </p></tp:treatment-sec><tp:treatment-sec sec-type="Distribution"><title>Distribution.</title><p>Only found live at Mercator MV in the Gulf of Cadiz (358m).</p></tp:treatment-sec><tp:treatment-sec sec-type="Etymology"><title>Etymology.</title><p><italic>asapheus</italic> from <italic>asaphes</italic> Greek: meaning “indistinct” and “baffling”, referring to the lack of distinctive morphological characters and the consequent unsettling taxonomic issues.
                        </p></tp:treatment-sec><tp:treatment-sec sec-type="Remarks"><title>Remarks.</title><p>A morphometric analysis was done comparing the Gulf of Cadiz shells with those of <italic><tp:taxon-name>Lucinoma borealis</tp:taxon-name></italic> from numerous localities from around the British Isles. This analysis could not demonstrate any statistically valid differences in the outline, the relative size of the anterior adductor scar (aa l on <xref ref-type="fig" rid="F7">Fig. 7B</xref>) or the angle of divergence of this <!--PageBreak-->scar from the pallial line (aa d on <xref ref-type="fig" rid="F7">Fig. 7B</xref>). It should be noted that the Cadiz sample size was small and that conclusive probability results were unlikely. However, the variation in tumidity and irregularity of some of the Cadiz shells is not found in samples of <italic><tp:taxon-name>Lucinoma borealis</tp:taxon-name></italic>. Anatomically <italic><tp:taxon-name>Lucinoma asapheus</tp:taxon-name></italic> and <italic><tp:taxon-name>Lucinoma borealis</tp:taxon-name></italic> are alike including the papillae that surround the inhalant aperture. Further evidence for the species level distinction between <italic><tp:taxon-name>Lucinoma asapheus</tp:taxon-name></italic> and <italic><tp:taxon-name>Lucinoma borealis</tp:taxon-name></italic> comes from the molecular data but here again the few specimens available curtails the analysis. Ecologically one might expect mud volcanoes and near shore sulphide enriched sediments to support different species. This argument was used by <xref ref-type="bibr" rid="B63">Salas and Woodside (2002)</xref> to support the distinction between <italic><tp:taxon-name>Lucinoma kazani</tp:taxon-name></italic> and <italic><tp:taxon-name>Lucinoma borealis</tp:taxon-name></italic>, but they also listed some morphological differences and this has been supported by molecular data (J. Taylor pers comm). Some of these, namely the tumidity of the valves, the width of the lunule and the expression of the lateral teeth are found here to be variable and therefore not conclusive. Similar variability was recorded for <italic><tp:taxon-name>Lucinoma gagei</tp:taxon-name></italic> (<xref ref-type="bibr" rid="B49">Oliver and Holmes 2006a</xref>) and <italic><tp:taxon-name>Lucinoma myriamae</tp:taxon-name></italic> (<xref ref-type="bibr" rid="B13">Cosel 2006</xref>) suggesting that small morphological differences in <italic><tp:taxon-name>Lucinoma</tp:taxon-name></italic> shells, especially if observed between small samples, may not be reliable taxonomic characters. The papillation of the inhalant siphon does appear to be much less developed in <italic><tp:taxon-name>Lucinoma kazani</tp:taxon-name></italic> compared with that in <italic><tp:taxon-name>Lucinoma borealis</tp:taxon-name></italic> and <italic><tp:taxon-name>Lucinoma asapheus</tp:taxon-name></italic>. The angle of divergence of the anterior adductor scar also shows a difference with that in <italic><tp:taxon-name>Lucinoma kazani</tp:taxon-name></italic> having a mean value of ca. 25° and both <italic><tp:taxon-name>Lucinoma borealis</tp:taxon-name></italic> and <italic><tp:taxon-name>Lucinoma asapheus</tp:taxon-name></italic> a mean value of ca. 15°. Given that <italic><tp:taxon-name>Lucinoma kazani</tp:taxon-name></italic> and <italic><tp:taxon-name>Lucinoma asapheus</tp:taxon-name></italic> both inhabit mud volcano settings one might expect them to be conspecific. However, accepting the morphological differences given by Salas &amp; Woodside between <italic><tp:taxon-name>Lucinoma kazani</tp:taxon-name></italic> and <italic><tp:taxon-name>Lucinoma borealis</tp:taxon-name></italic> and that these also hold true for <italic><tp:taxon-name>Lucinoma asapheus</tp:taxon-name></italic> then the two must be considered distinct. This may be supported by the wide difference in depth range with <italic><tp:taxon-name>Lucinoma asapheus</tp:taxon-name></italic> coming from 358m in contrast to <italic><tp:taxon-name>Lucinoma kazani</tp:taxon-name></italic> from 1700–2030m.
                        </p><p>Other Eastern Atlantic species are <italic><tp:taxon-name>Lucinoma vestita</tp:taxon-name></italic> (<xref ref-type="bibr" rid="B19">Dautzenberg and Fischer 1906</xref>) from Cape Verde at 600m, <italic><tp:taxon-name>Lucinoma atalantae</tp:taxon-name></italic> Cosel, 2006 from Mauritania at c.2000m and <italic><tp:taxon-name>Lucinoma myriamae</tp:taxon-name></italic> Cosel, 2006 from the Angola margin at c.360m. Comparisons with <italic><tp:taxon-name>Lucinoma asapheus</tp:taxon-name></italic> are as follows. <italic><tp:taxon-name>Lucinoma vestita</tp:taxon-name></italic> is a smaller species not exceeding 16mm in length, more rounded in outline and with a weak sculpture of poorly developed (often absent) comarginal lamellae. <italic><tp:taxon-name>Lucinoma atalantae</tp:taxon-name></italic> has a distinctly longer and more steeply sloping anterior dorsal margin, a more angular posterior profile and irregular sculpture. <italic><tp:taxon-name>Lucinoma myriamae</tp:taxon-name></italic> is much larger reaching over 50mm in length and has a distinct angular anterior profile; in this respect, it resembles <italic><tp:taxon-name>Lucinoma saldanhae</tp:taxon-name></italic> Barnard, 1964 a species not considered by <xref ref-type="bibr" rid="B13">Cosel (2006)</xref>.
                        </p><fig id="F7" position="float" orientation="portrait"><label>Figure 7. </label><caption><p><italic><tp:taxon-name>Lucinoma asapheus</tp:taxon-name></italic> sp. n. stn. AT569GR, Mercator MV. <bold>A–D</bold> Holotype, aa d, angle of divergence of anterior adductor scar. aa l, length of anterior adductor scar <bold>E</bold> an aberrant specimen <bold>F</bold> a small specimen <bold>G–H</bold> two specimens showing variation in tumidity <bold>I</bold> the inhalant siphon.</p></caption><graphic xmlns:xlink="http://www.w3.org/1999/xlink" xlink:href="ZooKeys-113-001-g007.jpg" position="float" orientation="portrait" xlink:type="simple"/></fig></tp:treatment-sec><ref-list><ref id="B4"><mixed-citation xmlns:xlink="http://www.w3.org/1999/xlink" xlink:type="simple"><person-group><name name-style="western"><surname>Allen</surname><given-names>JA</given-names></name></person-group> (<year>1958</year>)<article-title> On the basic form and adaptations to habitat in the Lucinacea (Eulamellibranchia).</article-title><source>Philosophical Transactions of the Royal Society B,</source><volume>241</volume>:<fpage>421</fpage>-<lpage>484</lpage>.</mixed-citation></ref><ref id="B63"><mixed-citation xmlns:xlink="http://www.w3.org/1999/xlink" xlink:type="simple"><person-group><name name-style="western"><surname>Salas</surname><given-names>C</given-names></name><name name-style="western"><surname>Woodside</surname><given-names>J</given-names></name></person-group> (<year>2002</year>)<article-title> <italic>Lucinoma kazani</italic> n. sp. (Mollusca: Bivalvia): evidence of a living benthic community associated with a cold seep in the eastern Mediterranean Sea.</article-title><source>Deep-Sea Research Part 1</source><volume>49</volume>:<fpage>991</fpage>-<lpage>1005</lpage>. <ext-link ext-link-type="uri" xlink:href="http://dx.doi.org/10.1016/S0967-0637(02)00010-9" xlink:type="simple">doi:10.1016/S0967-0637(02)00010-9</ext-link></mixed-citation></ref><ref id="B49"><mixed-citation xmlns:xlink="http://www.w3.org/1999/xlink" xlink:type="simple"><person-group><name name-style="western"><surname>Oliver</surname><given-names>PG</given-names></name><name name-style="western"><surname>Holmes</surname><given-names>AM</given-names></name></person-group> (<year>2006a</year>)<article-title> A new species of <italic>Lucinoma</italic> (Bivalvia: Lucinoidea) from the oxygen minimum zone of the Oman Margin, Arabian Sea.</article-title><source>Journal of Conchology</source><volume>39</volume> (<issue>1</issue>):<fpage>63</fpage>-<lpage>77</lpage>.</mixed-citation></ref><ref id="B13"><mixed-citation xmlns:xlink="http://www.w3.org/1999/xlink" xlink:type="simple"><person-group><name name-style="western"><surname>Cosel</surname><given-names>R von</given-names></name></person-group> (<year>2006</year>)<article-title> Taxonomy of tropical West African bivalves. VI. Remarks on Lucinidae (Mollusca: Bivalvia), with descriptions of six new genera and eight new species.</article-title><source>Zoosystema</source><volume>28</volume> (<issue>4</issue>):<fpage>805</fpage>-<lpage>851</lpage>.</mixed-citation></ref><ref id="B19"><mixed-citation xmlns:xlink="http://www.w3.org/1999/xlink" xlink:type="simple"><person-group><name name-style="western"><surname>Dautzenberg</surname><given-names>P</given-names></name><name name-style="western"><surname>Fischer</surname><given-names>H</given-names></name></person-group> (<year>1906</year>)<article-title> Mollusques provenant des dragages effectués à l’ouest de l’Afrique pendant les campagnes scientifiques de S.A.S. le Prince de Monaco.</article-title><source>Resultats des Campagnes scientifiques du Prince Albert I</source><volume>32</volume>: <fpage>1</fpage>–<lpage>125</lpage>, pls 1–5.</mixed-citation></ref></ref-list></tp:taxon-treatment>
