# Supplementary material for: Chemosymbiotic bivalves from the mud volcanoes of the Gulf of Cadiz, NE Atlantic, with descriptions of new species of Solemyidae, Lucinidae and Vesicomyidae
Source: Zookeys. 2011 Jun 28;(113):1–38. doi: 10.3897/zookeys.113.1402 (PMC3187628; doi:10.3897/zookeys.113.1402)
Supplement: XML Treatment for Spinaxinus cf. sentosus [file zookeys.113.1402-treatment8.xml]

<!DOCTYPE tp:taxon-treatment
  PUBLIC "-//TaxonX//DTD Taxonomic Treatment Publishing DTD v0 20100105//EN" "tax-treatment-NSO.dtd">
<tp:taxon-treatment xmlns:tp="http://www.plazi.org/taxpub"><tp:treatment-meta><mixed-citation publication-type="journal"><person-group><name><surname>Olive</surname><given-names>Graham</given-names></name><name><surname>Rodrigues</surname><given-names>Clara F.</given-names></name><name><surname>Cunha</surname><given-names>Marina R.</given-names></name></person-group><article-title>Chemosymbiotic bivalves from the mud volcanoes of the Gulf of Cadiz, NE Atlantic, with descriptions of new species of Solemyidae, Lucinidae and Vesicomyidae</article-title><source>Zookeys</source><day>28</day><month>6</month><year>2011</year><volume>2011</volume><issue>113</issue><fpage>1</fpage><lpage>38</lpage><pub-id pub-id-type="doi">10.3897/zookeys.113.1402</pub-id></mixed-citation></tp:treatment-meta><tp:nomenclature><tp:taxon-name>
                            <tp:taxon-name-part taxon-name-part-type="genus">Spinaxinus</tp:taxon-name-part>
                             <tp:taxon-name-part taxon-name-part-type="cf.">cf.</tp:taxon-name-part>
                            <tp:taxon-name-part taxon-name-part-type="species">sentosus</tp:taxon-name-part>
                            <object-id xmlns:xlink="http://www.w3.org/1999/xlink" xlink:type="simple">http://species-id.net/wiki/Spinaxinus_sentosus</object-id>
                        </tp:taxon-name><tp:taxon-authority>Oliver &amp; Holmes, 2006b</tp:taxon-authority><xref ref-type="fig" rid="F8">Fig. 8A–D</xref></tp:nomenclature><tp:treatment-sec sec-type="Material examined"><title>Material examined.</title><p>One live collected specimen, MSM01.03, Stn 190, deep-water field, Captain Arutyunov MV, <named-content xmlns:xlink="http://www.w3.org/1999/xlink" content-type="dwc:verbatimCoordinates" xlink:type="simple">35°39.665'N, 07°19.970'W</named-content>, 1322m, 28 April 2006, NMWZ.2010.4.7</p></tp:treatment-sec><tp:treatment-sec sec-type="Description"><title>Description.</title><p>(<xref ref-type="fig" rid="F8">Fig. 8A–D</xref>). This specimen measures only 2.3 mm in length and is damaged. The outline agrees with that of <italic><tp:taxon-name>Spinaxinus sentosus</tp:taxon-name></italic> in being extended anteriorly with a long lunule depression and in the presence of a long but shallow posterior sulcus. These features are in contrast to the juveniles of <italic><tp:taxon-name>Thyasira vulcolutre</tp:taxon-name></italic> (<xref ref-type="bibr" rid="B60">Rodrigues and Oliver 2008</xref>), which also occurs at similar depths and settings.
                        </p><p>The periostracal spines are typical of <italic><tp:taxon-name>Spinaxinus</tp:taxon-name></italic> but are not seen in this specimen. The periostracum is coarse and the vestiges of lamellae and projections can be seen on the extreme edges of the shell especially on the ventral margin.
                        </p></tp:treatment-sec><tp:treatment-sec sec-type="Remarks"><title>Remarks.</title><p>Although the identification is not conclusive the likelihood that this shell is a juvenile <italic><tp:taxon-name>Spinaxinus</tp:taxon-name></italic> is high and as such represents the first finding of this species in a non-anthropogenic setting. The proximity of the type locality (off northern Portugal) to the Cadiz mud volcanoes makes this supposition more reasonable.
                        </p></tp:treatment-sec><tp:treatment-sec><!--Section generated to contain objects referenced in tp:taxon-treatment.--><fig id="F8" position="float" orientation="portrait"><label>Figure 8.</label><caption><p><bold>A–D</bold> <italic><tp:taxon-name>Spinaxinus cf. sentosus</tp:taxon-name></italic> Oliver &amp; Holmes, 2006b. stn. 190, Captain Arutyunov MV. <bold>A</bold> digital image of right valve <bold>B</bold> SEM, periostracum on posterior margin <bold>C</bold> SEM, periostracum on anterior dorsal margin <bold>D</bold> SEM, periostracum on ventral margin. <bold>E–F</bold> <italic><tp:taxon-name>Thyasira</tp:taxon-name></italic> sp., Regab pock mark <bold>E</bold> external of right valve <bold>F</bold> periostracum. <bold>G–H</bold> <italic><tp:taxon-name>Thyasira striata</tp:taxon-name></italic>, Sturany, MEDINAUT, Eastern Mediterranean <bold>G</bold> external of right valve <bold>H</bold> oblique view showing posterior sulci.</p></caption><graphic xmlns:xlink="http://www.w3.org/1999/xlink" xlink:href="ZooKeys-113-001-g008.jpg" position="float" orientation="portrait" xlink:type="simple"/></fig></tp:treatment-sec><ref-list><ref id="B60"><mixed-citation xmlns:xlink="http://www.w3.org/1999/xlink" xlink:type="simple"><person-group><name name-style="western"><surname>Rodrigues</surname><given-names>CF</given-names></name><name name-style="western"><surname>Oliver</surname><given-names>PG</given-names></name><name name-style="western"><surname>Cunha</surname><given-names>MR</given-names></name></person-group> (<year>2008</year>)<article-title> Thyasiroidea (Mollusca: Bivalvia) from the mud volcanoes of the Gulf of Cadiz (NE Atlantic).</article-title><source>Zootaxa</source><volume>1752</volume>:<fpage>41</fpage>-<lpage>56</lpage>.</mixed-citation></ref></ref-list></tp:taxon-treatment>
