# Supplementary material for: Chemosymbiotic bivalves from the mud volcanoes of the Gulf of Cadiz, NE Atlantic, with descriptions of new species of Solemyidae, Lucinidae and Vesicomyidae
Source: Zookeys. 2011 Jun 28;(113):1–38. doi: 10.3897/zookeys.113.1402 (PMC3187628; doi:10.3897/zookeys.113.1402)
Supplement: XML Treatment for Thyasira vulcolutre [file zookeys.113.1402-treatment9.xml]

<!DOCTYPE tp:taxon-treatment
  PUBLIC "-//TaxonX//DTD Taxonomic Treatment Publishing DTD v0 20100105//EN" "tax-treatment-NSO.dtd">
<tp:taxon-treatment xmlns:tp="http://www.plazi.org/taxpub"><tp:treatment-meta><mixed-citation publication-type="journal"><person-group><name><surname>Olive</surname><given-names>Graham</given-names></name><name><surname>Rodrigues</surname><given-names>Clara F.</given-names></name><name><surname>Cunha</surname><given-names>Marina R.</given-names></name></person-group><article-title>Chemosymbiotic bivalves from the mud volcanoes of the Gulf of Cadiz, NE Atlantic, with descriptions of new species of Solemyidae, Lucinidae and Vesicomyidae</article-title><source>Zookeys</source><day>28</day><month>6</month><year>2011</year><volume>2011</volume><issue>113</issue><fpage>1</fpage><lpage>38</lpage><pub-id pub-id-type="doi">10.3897/zookeys.113.1402</pub-id></mixed-citation></tp:treatment-meta><tp:nomenclature><tp:taxon-name>
                            <tp:taxon-name-part taxon-name-part-type="genus">Thyasira</tp:taxon-name-part>
                            <tp:taxon-name-part taxon-name-part-type="species">vulcolutre</tp:taxon-name-part>
                            <object-id xmlns:xlink="http://www.w3.org/1999/xlink" xlink:type="simple">http://species-id.net/wiki/Thyasira_vulcolutre</object-id>
                        </tp:taxon-name><tp:taxon-authority>Rodrigues &amp; Oliver, 2008</tp:taxon-authority></tp:nomenclature><tp:treatment-sec sec-type="Comments"><title>Comments.</title><p><italic><tp:taxon-name>Thyasira vulcolutre</tp:taxon-name></italic> belongs to a group of thyasirids with relatively large shells with weakly defined posterior sulci. It was concluded that it was most similar to <italic><tp:taxon-name>Thyasira southwardae</tp:taxon-name></italic> (<xref ref-type="bibr" rid="B50">Oliver and Holmes 2006b</xref>) from the Anyas Garden site. At that time no thyasirid material had been found at cold seep sites along the West African margin. Consequently, unlike the situation for <italic><tp:taxon-name>Lucinoma</tp:taxon-name></italic> (<xref ref-type="bibr" rid="B13">Cosel 2006</xref>) and <italic><tp:taxon-name>Isorropodon</tp:taxon-name></italic> (<xref ref-type="bibr" rid="B15">Cosel and Salas 2001</xref>, <xref ref-type="bibr" rid="B16">Cosel and Olu 2008</xref>) no further biogeographic comparisons could be made. Recently we were able to examine a thyasirid (<xref ref-type="fig" rid="F8">Fig. 8E–F</xref>) from the REGAB site (courtesy of Karine Olu) and although it superficially <!--PageBreak--><!--PageBreak-->resembles <italic><tp:taxon-name>Thyasira vulcolutre</tp:taxon-name></italic> it significantly differs in having a minutely spicate periostracum (Oliver in prep).
                        </p><p><italic><tp:taxon-name>Thyasira striata</tp:taxon-name></italic> Sturany, 1896 has long been known from deep water in the eastern Mediterranean but was recently re-discovered at cold seep sites (<xref ref-type="bibr" rid="B53">Olu-Le Roy et al. 2004</xref>). Small specimens resemble <italic><tp:taxon-name>Thyasira flexuosa</tp:taxon-name></italic> but larger examples (<xref ref-type="fig" rid="F8">Fig. 8G–H</xref>) are very tumid with prominent lunule and deep posterior sulci quite unlike <italic><tp:taxon-name>Thyasira vulcolutre</tp:taxon-name></italic>.
                        </p><p>These new data suggest that those thyasirids closely associated with active cold seeps have restricted ranges within the eastern Atlantic/Mediterranean region.</p></tp:treatment-sec><tp:treatment-sec><!--Section generated to contain objects referenced in tp:taxon-treatment.--><fig id="F8" position="float" orientation="portrait"><label>Figure 8.</label><caption><p><bold>A–D</bold> <italic><tp:taxon-name>Spinaxinus cf. sentosus</tp:taxon-name></italic> Oliver &amp; Holmes, 2006b. stn. 190, Captain Arutyunov MV. <bold>A</bold> digital image of right valve <bold>B</bold> SEM, periostracum on posterior margin <bold>C</bold> SEM, periostracum on anterior dorsal margin <bold>D</bold> SEM, periostracum on ventral margin. <bold>E–F</bold> <italic><tp:taxon-name>Thyasira</tp:taxon-name></italic> sp., Regab pock mark <bold>E</bold> external of right valve <bold>F</bold> periostracum. <bold>G–H</bold> <italic><tp:taxon-name>Thyasira striata</tp:taxon-name></italic>, Sturany, MEDINAUT, Eastern Mediterranean <bold>G</bold> external of right valve <bold>H</bold> oblique view showing posterior sulci.</p></caption><graphic xmlns:xlink="http://www.w3.org/1999/xlink" xlink:href="ZooKeys-113-001-g008.jpg" position="float" orientation="portrait" xlink:type="simple"/></fig></tp:treatment-sec><ref-list><ref id="B50"><mixed-citation xmlns:xlink="http://www.w3.org/1999/xlink" xlink:type="simple"><person-group><name name-style="western"><surname>Oliver</surname><given-names>PG</given-names></name><name name-style="western"><surname>Holmes</surname><given-names>AM</given-names></name></person-group> (<year>2006b</year>)<article-title> New species of Thyasiridae (Bivalvia) from chemosynthetic communities in the Atlantic Ocean.</article-title><source>Journal of Conchology</source><volume>39</volume> (<issue>2</issue>):<fpage>175</fpage>-<lpage>183</lpage>.</mixed-citation></ref><ref id="B13"><mixed-citation xmlns:xlink="http://www.w3.org/1999/xlink" xlink:type="simple"><person-group><name name-style="western"><surname>Cosel</surname><given-names>R von</given-names></name></person-group> (<year>2006</year>)<article-title> Taxonomy of tropical West African bivalves. VI. Remarks on Lucinidae (Mollusca: Bivalvia), with descriptions of six new genera and eight new species.</article-title><source>Zoosystema</source><volume>28</volume> (<issue>4</issue>):<fpage>805</fpage>-<lpage>851</lpage>.</mixed-citation></ref><ref id="B15"><mixed-citation xmlns:xlink="http://www.w3.org/1999/xlink" xlink:type="simple"><person-group><name name-style="western"><surname>Cosel</surname><given-names>R von</given-names></name><name name-style="western"><surname>Salas</surname><given-names>C</given-names></name></person-group> (<year>2001</year>)<article-title> Vesicomyidae (Mollusca: Bivalvia) of the genera <italic>Vesicomya</italic>, <italic>Waisiuconcha</italic>, <italic>Isorropodon</italic> and <italic>Callogonia</italic> in the eastern Atlantic and Mediterranean.</article-title><source>Sarsia</source><volume>86</volume>:<fpage>333</fpage>-<lpage>366</lpage>.</mixed-citation></ref><ref id="B16"><mixed-citation xmlns:xlink="http://www.w3.org/1999/xlink" xlink:type="simple"><person-group><name name-style="western"><surname>Cosel</surname><given-names>R von</given-names></name><name name-style="western"><surname>Olu</surname><given-names>K</given-names></name></person-group> (<year>2008</year>)<article-title> A new genus and new species of Vesicomyidae (Mollusca, Bivalvia) from cold seeps on the Barbados accretionary prism, with comments on other species.</article-title><source>Zoosystema</source><volume>30</volume> (<issue>4</issue>):<fpage>924</fpage>-<lpage>944</lpage>.</mixed-citation></ref><ref id="B53"><mixed-citation xmlns:xlink="http://www.w3.org/1999/xlink" xlink:type="simple"><person-group><name name-style="western"><surname>Olu-Le Roy</surname><given-names>K</given-names></name><name name-style="western"><surname>Sibuet</surname><given-names>M</given-names></name><name name-style="western"><surname>Fiala-Médioni</surname><given-names>A</given-names></name><name name-style="western"><surname>Gofas</surname><given-names>S</given-names></name><name name-style="western"><surname>Salas</surname><given-names>C</given-names></name><name name-style="western"><surname>Mariotti</surname><given-names>A</given-names></name><name name-style="western"><surname>Foucher</surname><given-names>JP</given-names></name><name name-style="western"><surname>Woodside</surname><given-names>J</given-names></name></person-group> (<year>2004</year>)<article-title> Cold seep communities in the deep eastern Mediterranean Sea: composition, symbiosis and spatial distribution on mud volcanoes.</article-title><source>Deep-Sea Research I</source><volume>51</volume>:<fpage>1915</fpage>-<lpage>1936</lpage>. <ext-link ext-link-type="uri" xlink:href="http://dx.doi.org/10.1016/j.dsr.2004.07.004" xlink:type="simple">doi:10.1016/j.dsr.2004.07.004</ext-link></mixed-citation></ref></ref-list></tp:taxon-treatment>
