# Supplementary material for: Chemosymbiotic bivalves from the mud volcanoes of the Gulf of Cadiz, NE Atlantic, with descriptions of new species of Solemyidae, Lucinidae and Vesicomyidae
Source: Zookeys. 2011 Jun 28;(113):1–38. doi: 10.3897/zookeys.113.1402 (PMC3187628; doi:10.3897/zookeys.113.1402)
Supplement: XML Treatment for Isorropodon megadesmus [file zookeys.113.1402-treatment11.xml]

<!DOCTYPE tp:taxon-treatment
  PUBLIC "-//TaxonX//DTD Taxonomic Treatment Publishing DTD v0 20100105//EN" "tax-treatment-NSO.dtd">
<tp:taxon-treatment xmlns:tp="http://www.plazi.org/taxpub"><tp:treatment-meta><mixed-citation publication-type="journal"><person-group><name><surname>Olive</surname><given-names>Graham</given-names></name><name><surname>Rodrigues</surname><given-names>Clara F.</given-names></name><name><surname>Cunha</surname><given-names>Marina R.</given-names></name></person-group><article-title>Chemosymbiotic bivalves from the mud volcanoes of the Gulf of Cadiz, NE Atlantic, with descriptions of new species of Solemyidae, Lucinidae and Vesicomyidae</article-title><source>Zookeys</source><day>28</day><month>6</month><year>2011</year><volume>2011</volume><issue>113</issue><fpage>1</fpage><lpage>38</lpage><pub-id pub-id-type="doi">10.3897/zookeys.113.1402</pub-id></mixed-citation></tp:treatment-meta><tp:nomenclature><tp:taxon-name>
                            <tp:taxon-name-part taxon-name-part-type="genus">Isorropodon</tp:taxon-name-part>
                            <tp:taxon-name-part taxon-name-part-type="species">megadesmus</tp:taxon-name-part>
                            <object-id xmlns:xlink="http://www.w3.org/1999/xlink" xlink:type="simple">urn:lsid:zoobank.org:act:317BA11E-0B29-4396-8696-DEDCAF00B29F</object-id>
                            <object-id xmlns:xlink="http://www.w3.org/1999/xlink" xlink:type="simple">http://species-id.net/wiki/Isorropodon_megadesmus</object-id>
                        </tp:taxon-name><tp:taxon-status xmlns:xlink="http://www.w3.org/1999/xlink" xlink:type="simple">sp. n.</tp:taxon-status><xref ref-type="fig" rid="F9">Figs 9</xref><xref ref-type="fig" rid="F10">10C–D</xref></tp:nomenclature><tp:treatment-sec sec-type="Material examined"><title>Material examined.</title><p><italic>Holotype</italic>: one complete specimen, live collected, MSM01.03, stn 218, deep-water field, Captain Arutyunov MV. <named-content xmlns:xlink="http://www.w3.org/1999/xlink" content-type="dwc:verbatimCoordinates" xlink:type="simple">35°39.642'N, 07°20.049'W</named-content>, 1321m, 30 April 2006, NMWZ.2010.4.8<!--PageBreak--><!--PageBreak-->.
                        </p><p><italic>Paratypes</italic>: ten specimens, four shells and one valve, same data as holotype, NMWZ.2010.4.9.
                        </p><p><italic>Other material examined:</italic> over thirty decalcified juvenile specimens, MSM01.03, stn 218, deep-water field, Captain Arutyunov MV. <named-content xmlns:xlink="http://www.w3.org/1999/xlink" content-type="dwc:verbatimCoordinates" xlink:type="simple">35°39.642'N, 07°20.049'W</named-content>, 1321m, 30 April 2006; one specimen, MSM01.03, stn 225, same locality, <named-content xmlns:xlink="http://www.w3.org/1999/xlink" content-type="dwc:verbatimCoordinates" xlink:type="simple">35°39.707'N, 07°20.020'W</named-content>, 1322m, 4 May 2006.
                        </p></tp:treatment-sec><tp:treatment-sec sec-type="Measurements"><title>Measurements (in mm)</title><table-wrap position="anchor" orientation="portrait"><table><tbody><tr><th rowspan="1" colspan="1"/><th rowspan="1" colspan="1">Length</th><th rowspan="1" colspan="1">Height</th><th rowspan="1" colspan="1">TumidityOne valve (paired)</th><th rowspan="1" colspan="1">Ratio (L/T)</th></tr><tr><td rowspan="1" colspan="1">Holotype</td><td rowspan="1" colspan="1">11.2</td><td rowspan="1" colspan="1">8.2</td><td rowspan="1" colspan="1">2.3 (4.6)</td><td rowspan="1" colspan="1">2.4</td></tr><tr><td rowspan="1" colspan="1">Paratype</td><td rowspan="1" colspan="1">14.8</td><td rowspan="1" colspan="1">11.5</td><td rowspan="1" colspan="1">3.25 (6.5)</td><td rowspan="1" colspan="1">2.3</td></tr><tr><td rowspan="1" colspan="1">Paratype</td><td rowspan="1" colspan="1">10.6</td><td rowspan="1" colspan="1">7.7</td><td rowspan="1" colspan="1">2.3 (4.6)</td><td rowspan="1" colspan="1">2.3</td></tr><tr><td rowspan="1" colspan="1">Paratype</td><td rowspan="1" colspan="1">6.2</td><td rowspan="1" colspan="1">4.4</td><td rowspan="1" colspan="1">1.3 (2.6)</td><td rowspan="1" colspan="1">2.4</td></tr><tr><td rowspan="1" colspan="1">Paratype</td><td rowspan="1" colspan="1">6.6</td><td rowspan="1" colspan="1">4.5</td><td rowspan="1" colspan="1">1.3 (2.6)</td><td rowspan="1" colspan="1">2.5</td></tr><tr><td rowspan="1" colspan="1">Paratype</td><td rowspan="1" colspan="1">9.1</td><td rowspan="1" colspan="1">6.4</td><td rowspan="1" colspan="1">1.85 (3.7)</td><td rowspan="1" colspan="1">2.5</td></tr><tr><td rowspan="1" colspan="1">Paratype</td><td rowspan="1" colspan="1">9.6</td><td rowspan="1" colspan="1">7.2</td><td rowspan="1" colspan="1">incomplete</td><td rowspan="1" colspan="1"/></tr></tbody></table></table-wrap></tp:treatment-sec><tp:treatment-sec sec-type="Description"><title>Description.</title><p>(<xref ref-type="fig" rid="F9">Figs 9</xref>, <xref ref-type="fig" rid="F10">10C–D</xref>). To 15mm in length. Thin. Equivalve. Inequilateral, beaks in front of the midline. Compressed, length to tumidity ratio 2.3 to 2.5. Outline subovate, anterior rounded, posterior a little obliquely truncated; ventral curvature at its maximum well to the posterior of the mid line. Lunule indistinct, not depressed. Escutcheon narrow, deeply excavated but entirely occupied by ligament. Sculpture of dense concentric lines and irregular growth stops or wrinkles. Hinge plate prominent dominated by a long nymph supporting a very large external ligament; ligament rises well above the dorsal margin of the shell and extends posteriorly beyond the nymph to fill the escutcheon. Hinge teeth complex; RV with a single prominent anterior lateral tooth situated in front of the beak in the form of a narrow projecting peg with a flat or slightly excavated dorsal surface; below the beak is an arched laminar tooth its anterior end overlapping the lateral tooth, its posterior slopes steeply and ventrally and merges with a second ridge only noticeable by a weak notch mid way on this combined ridge. LV with a thin laminar posterior cardinal angled obliquely plus two combined cardinals in a horizontal orientation the posterior part larger than the anterior with a distinct notch between the two parts. Pallial line entire with a very small straightened section below the posterior adductor scar; adductor scars of about equal size; anterior pedal retractor scar deeply impressed, situated immediately in front of the hinge plate. Periostracum thin, persistent, glossy. Shell white.
                        </p><p>Mantle thin, mantle edge unfused except for short inhalant and exhalant siphonal apertures; inhalant aperture with many papillae increasing in size dorsally, exhalant with papillae of equal size. Foot with a distinct finger-like toe and poorly developed heel, pedal retractors prominent, the anterior attached in a deep impression close to the hinge. Anterior adductor muscle oval in cross-section, posterior adductor muscle subcircular, smaller than the anterior one. Ctenidia of a large, single (inner) demibranch, ascending part approximately one half the height of the outer, filaments fine tightly connected.</p></tp:treatment-sec><tp:treatment-sec sec-type="Distribution"><title>Distribution.</title><p><italic><tp:taxon-name>Isorropodon megadesmus</tp:taxon-name></italic> is restricted to Captain Arutyunov MV (1321–1322m).
                        </p></tp:treatment-sec><tp:treatment-sec sec-type="Etymology"><title>Etymology.</title><p><italic>megadesmus</italic> from the Greek <italic>mega</italic> meaning large and <italic>desma</italic> meaning bond; referring to the external ligament.
                        </p></tp:treatment-sec><tp:treatment-sec sec-type="Remarks"><title>Remarks.</title><p>The taxonomy of <italic><tp:taxon-name>Isorropodon</tp:taxon-name></italic> in the Atlantic and Mediterranean is complex and potentially confused (<xref ref-type="bibr" rid="B15">Cosel and Salas 2001</xref>, <xref ref-type="bibr" rid="B17">Cosel and Olu 2009</xref>). <xref ref-type="bibr" rid="B15">Cosel and Salas (2001)</xref> described two new species from the Eastern Atlantic, namely <italic><tp:taxon-name>Isorropodon bigoti</tp:taxon-name></italic> and <italic><tp:taxon-name>Isorropodon curtum</tp:taxon-name></italic>. They transferred a third from <italic><tp:taxon-name>Kelliella</tp:taxon-name></italic>, namely <italic><tp:taxon-name>Isorropodon elongatum</tp:taxon-name></italic> (<xref ref-type="bibr" rid="B5">Allen 2001</xref>). In discussing, the Mediterranean, <italic><tp:taxon-name>Isorropodon perplexum</tp:taxon-name></italic> <xref ref-type="bibr" rid="B15">Cosel and Salas (2001)</xref> stated that <italic><tp:taxon-name>Isorropodon</tp:taxon-name></italic> species are variable with regard to outline, tumidity and development of hinge teeth and this is illustrated in their figures 36–47 for <italic><tp:taxon-name>Isorropodon perplexum</tp:taxon-name></italic>. They noted similarities in shell morphology between the Eastern Mediterranean species <italic><tp:taxon-name>Isorropodon perplexum</tp:taxon-name></italic> and the West African <italic><tp:taxon-name>Isorropodon bigoti</tp:taxon-name></italic> but suggested that these taxa were isolated geographically and doubtfully could have gene flow between them. They further supported this argument by stating that <italic><tp:taxon-name>Isorropodon perplexum</tp:taxon-name></italic> had not been found in the Western Mediterranean or Ibero-Moroccan Gulf. In 2009, <xref ref-type="bibr" rid="B17">Cosel and Olu</xref> described another <italic><tp:taxon-name>Isorropodon</tp:taxon-name></italic> from West Africa (<italic><tp:taxon-name>Isorropodon atalantae</tp:taxon-name></italic>) and placed another vesicomyid in this genus (<italic><tp:taxon-name>Isorropodon striatum</tp:taxon-name></italic> <xref ref-type="bibr" rid="B73">Thiele and Jaeckel 1931</xref>). Therefore, before the discovery of <italic><tp:taxon-name>Isorropodon</tp:taxon-name></italic> in the Gulf of Cadiz there were already five west African species and one from the eastern Mediterranean. With the discovery of <italic><tp:taxon-name>Isorropodon</tp:taxon-name></italic> at the Capt. Arutyunov MV the assertion made by <xref ref-type="bibr" rid="B15">Cosel and Salas (2001)</xref> on genetic isolation can be questioned, as there is the possibility of gene flow between the seeps in the Mediterranean and around the east African coast.
                        </p><p>In contrast to the variability given by <xref ref-type="bibr" rid="B15">Cosel and Salas (2001)</xref> for <italic><tp:taxon-name>Isorropodon perplexum</tp:taxon-name></italic>, all of the shells from station 218 examined here are constant with regard to features of outline, tumidity and hinge teeth. However, a single shell from station 180 is distinct, being inflated, having a distinct lunule, having a much smaller ligament and in the ventral margin being more convex. The shells from station 218 are distinct from all <!--PageBreak-->the shells of <italic><tp:taxon-name>Isorropodon perplexum</tp:taxon-name></italic> figured by <xref ref-type="bibr" rid="B15">Cosel and Salas (2001)</xref> in having a much longer nymph with the posterior teeth reaching only about one third of the ligament as opposed to the half distance given for <italic><tp:taxon-name>Isorropodon perplexum</tp:taxon-name></italic> by <xref ref-type="bibr" rid="B15">Cosel and Salas (2001)</xref>. Furthermore, most of the shells illustrated by them have a more convex ventral margin than the shells from station 218. The single shell from station 180 shares more features with the Mediterranean shells in having the small ligament, convex ventral margin and being more inflated.
                        </p><p>The outline of <italic><tp:taxon-name>Isorropodon bigoti</tp:taxon-name></italic> differs from all of the above in the narrower anterior and distinct angulation of the ventral curve, but is has a short nymph similar to <italic><tp:taxon-name>Isorropodon perplexum</tp:taxon-name></italic> and the shell from station 180.
                        </p><p><italic><tp:taxon-name>Isorropodon atalantae</tp:taxon-name></italic> has a more sunken lunule and more angular posterior profile than either of the Gulf of Cadiz taxa. <italic><tp:taxon-name>Isorropodon curtum</tp:taxon-name></italic> Cosel and Salas, 2001, from off Mauritania, is more circular in outline and <italic><tp:taxon-name>I striatum</tp:taxon-name></italic> Thiele and Jaeckel, 1931 from off Angola, is a much larger and more elongate form.
                        </p><p><xref ref-type="bibr" rid="B15">Cosel and Salas (2001)</xref> reassigned <italic><tp:taxon-name>Kelliella elongata</tp:taxon-name></italic> Allen, 2001 to the genus <italic><tp:taxon-name>Isorropodon</tp:taxon-name></italic>. Following examination of the type material in the Natural History Museum, London (BMNH 1998180) we conclude that it is not conspecific with any of the taxa discussed here. It is a small species not exceeding 2mm in any of the over 300 specimens listed by <xref ref-type="bibr" rid="B5">Allen (2001)</xref>. It is inflated with a distinct lunule but the demarcating line illustrated by <xref ref-type="bibr" rid="B5">Allen (2001)</xref> is not so apparent. The hinge of the right valve has three distinct teeth including a small posterior tooth (4b in <xref ref-type="bibr" rid="B5">Allen 2001</xref>), which is not present in either of the species from the Cadiz mud volcanoes. Furthermore, the ligament is small and does not project as in <italic><tp:taxon-name>Isorropodon megadesmus</tp:taxon-name></italic>. From the ctenidial anatomy there is no indication that this species is chemosymbiotic. In addition to the morphological differences, <italic><tp:taxon-name>Isorropodon elongatum</tp:taxon-name></italic> has been collected from a wide geographical range, wide bathymetric range and associated with the typical oligotrophic deep-sea bivalve assemblage (derived from <xref ref-type="bibr" rid="B6">Allen 2008</xref>). It would appear that <italic><tp:taxon-name>Isorropodon elongatum</tp:taxon-name></italic>, if a chemosymbiotic species is not confined to seep/vent settings but as stated by <xref ref-type="bibr" rid="B5">Allen (2001)</xref> it is absent from the European basin and it was not present in the samples taken in the Gulf of Cadiz away from the vicinity of the mud volcanoes (<xref ref-type="bibr" rid="B57">Rodrigues 2009</xref>).
                        </p><fig id="F9" position="float" orientation="portrait"><label>Figure 9.</label><caption><p><italic><tp:taxon-name>Isorropodon megadesmus</tp:taxon-name></italic> sp. n. stn. 218, Captain Arutyunov MV. <bold>A</bold> large right valve, paratype <bold>B–D</bold> holotype, right valve external, left valve internal, right valve internal <bold>E</bold> small right valve, paratype <bold>F</bold> dorsal view, paratype <bold>G</bold> gross anatomy viewed after removal of right valve and mantle.</p></caption><graphic xmlns:xlink="http://www.w3.org/1999/xlink" xlink:href="ZooKeys-113-001-g009.jpg" position="float" orientation="portrait" xlink:type="simple"/></fig><fig id="F10" position="float" orientation="portrait"><label>Figure 10.</label><caption><p>Comparison between the hinge teeth of <italic><tp:taxon-name>Isorropodon</tp:taxon-name></italic> sp. indet. (<bold>A, B</bold>) and <italic><tp:taxon-name>Isorropodon megadesmus</tp:taxon-name></italic> sp. n. (<bold>C, D</bold>).</p></caption><graphic xmlns:xlink="http://www.w3.org/1999/xlink" xlink:href="ZooKeys-113-001-g010.jpg" position="float" orientation="portrait" xlink:type="simple"/></fig></tp:treatment-sec><ref-list><ref id="B15"><mixed-citation xmlns:xlink="http://www.w3.org/1999/xlink" xlink:type="simple"><person-group><name name-style="western"><surname>Cosel</surname><given-names>R von</given-names></name><name name-style="western"><surname>Salas</surname><given-names>C</given-names></name></person-group> (<year>2001</year>)<article-title> Vesicomyidae (Mollusca: Bivalvia) of the genera <italic>Vesicomya</italic>, <italic>Waisiuconcha</italic>, <italic>Isorropodon</italic> and <italic>Callogonia</italic> in the eastern Atlantic and Mediterranean.</article-title><source>Sarsia</source><volume>86</volume>:<fpage>333</fpage>-<lpage>366</lpage>.</mixed-citation></ref><ref id="B17"><mixed-citation xmlns:xlink="http://www.w3.org/1999/xlink" xlink:type="simple"><person-group><name name-style="western"><surname>Cosel</surname><given-names>R von</given-names></name><name name-style="western"><surname>Olu</surname><given-names>K</given-names></name></person-group> (<year>2009</year>)<article-title> Large Vesicomyidae (Mollusca: Bivalvia) from cold seeps in the Gulf of Guinea off the coasts of Gabon, Congo and northern Angola.</article-title><source>Deep Sea Research Part II: Topical Studies in Oceanography</source><volume>56</volume>(<issue>23</issue>): <fpage>2350</fpage>–<lpage>2379</lpage>. <ext-link ext-link-type="uri" xlink:href="http://dx.doi.org/10.1016/j.dsr2.2009.04.016" xlink:type="simple">doi:10.1016/j.dsr2.2009.04.016</ext-link></mixed-citation></ref><ref id="B5"><mixed-citation xmlns:xlink="http://www.w3.org/1999/xlink" xlink:type="simple"><person-group><name name-style="western"><surname>Allen</surname><given-names>JA</given-names></name></person-group> (<year>2001</year>)<article-title> The family Kelliellidae (Bivalvia: Heterodonta) from the deep Atlantic and its relationship with the family Vesicomyidae.</article-title><source>Zoological Journal of the Linnean Society</source><volume>131</volume>:<fpage>199</fpage>-<lpage>226</lpage>. <ext-link ext-link-type="uri" xlink:href="http://dx.doi.org/10.1098/rstb.1958.0010" xlink:type="simple">doi:10.1098/rstb.1958.0010</ext-link></mixed-citation></ref><ref id="B73"><mixed-citation xmlns:xlink="http://www.w3.org/1999/xlink" xlink:type="simple"><person-group><name name-style="western"><surname>Thiele</surname><given-names>J</given-names></name><name name-style="western"><surname>Jaeckel</surname><given-names>S</given-names></name></person-group> (<year>1931</year>)<article-title> Muscheln der deutschen Tiefsee-Expedition.</article-title><source>Wissenschaften Ergbnisse der Deutschen Tiefsee-Expedition auf der Dampfer “Valdivia” 1898–1899,</source><volume>21</volume>:<fpage>161</fpage>-<lpage>268</lpage>.</mixed-citation></ref><ref id="B6"><mixed-citation xmlns:xlink="http://www.w3.org/1999/xlink" xlink:type="simple"><person-group><name name-style="western"><surname>Allen</surname><given-names>JA</given-names></name></person-group> (<year>2008</year>)<article-title> Bivalvia of the Deep Atlantic.</article-title><source>Malacologia</source><volume>50</volume> (<issue>1–2</issue>):<fpage>57</fpage>-<lpage>173</lpage>. <ext-link ext-link-type="uri" xlink:href="http://dx.doi.org/10.1111/j.1096-3642.2001.tb01315.x" xlink:type="simple">doi:10.1111/j.1096-3642.2001.tb01315.x</ext-link></mixed-citation></ref><ref id="B57"><mixed-citation xmlns:xlink="http://www.w3.org/1999/xlink" xlink:type="simple"><person-group><name name-style="western"><surname>Rodrigues</surname><given-names>CF</given-names></name></person-group> (<year>2009</year>)<source> Comunidades macrobentónicas dos vulcões de lama do Golfo de Cádis// Macrofaunal assemblages from mud volcanoes of the Gulf of Cadiz.</source><publisher-name>Departamento de Biologia, Universidade de Aveiro</publisher-name>, <publisher-loc>Aveiro</publisher-loc>, <lpage>348</lpage> pp.</mixed-citation></ref></ref-list></tp:taxon-treatment>
