# Supplementary material for: Chemosymbiotic bivalves from the mud volcanoes of the Gulf of Cadiz, NE Atlantic, with descriptions of new species of Solemyidae, Lucinidae and Vesicomyidae
Source: Zookeys. 2011 Jun 28;(113):1–38. doi: 10.3897/zookeys.113.1402 (PMC3187628; doi:10.3897/zookeys.113.1402)
Supplement: XML Treatment for Isorropodon [file zookeys.113.1402-treatment12.xml]

<!DOCTYPE tp:taxon-treatment
  PUBLIC "-//TaxonX//DTD Taxonomic Treatment Publishing DTD v0 20100105//EN" "tax-treatment-NSO.dtd">
<tp:taxon-treatment xmlns:tp="http://www.plazi.org/taxpub"><tp:treatment-meta><mixed-citation publication-type="journal"><person-group><name><surname>Olive</surname><given-names>Graham</given-names></name><name><surname>Rodrigues</surname><given-names>Clara F.</given-names></name><name><surname>Cunha</surname><given-names>Marina R.</given-names></name></person-group><article-title>Chemosymbiotic bivalves from the mud volcanoes of the Gulf of Cadiz, NE Atlantic, with descriptions of new species of Solemyidae, Lucinidae and Vesicomyidae</article-title><source>Zookeys</source><day>28</day><month>6</month><year>2011</year><volume>2011</volume><issue>113</issue><fpage>1</fpage><lpage>38</lpage><pub-id pub-id-type="doi">10.3897/zookeys.113.1402</pub-id></mixed-citation></tp:treatment-meta><tp:nomenclature><tp:taxon-name>
                            <tp:taxon-name-part taxon-name-part-type="genus">Isorropodon</tp:taxon-name-part>
                        </tp:taxon-name><tp:taxon-status xmlns:xlink="http://www.w3.org/1999/xlink" xlink:type="simple">sp indet</tp:taxon-status><xref ref-type="fig" rid="F10">Figs 10A–B</xref><xref ref-type="fig" rid="F11">11</xref></tp:nomenclature><tp:treatment-sec sec-type="Material examined"><title>Material examined.</title><p>One complete specimen, live collected, MSM01.03, stn 180, deep-water field, Captain Arutyunov MV. <named-content xmlns:xlink="http://www.w3.org/1999/xlink" content-type="dwc:verbatimCoordinates" xlink:type="simple">35°39.740'N, 07°19.960'W</named-content>, 1323m, 27 April 2006, NMWZ.2010.4.10.</p></tp:treatment-sec><tp:treatment-sec sec-type="Measurements"><title>Measurements.</title><p>6.4mm (L) × 5.3mm (H) × 3.6mm (T)</p></tp:treatment-sec><tp:treatment-sec sec-type="Description"><title>Description.</title><p>(<xref ref-type="fig" rid="F10">Figs 10A–B</xref>, <xref ref-type="fig" rid="F11">11</xref>). 6.4 mm in length. Thin. Equivalve. Inequilateral, beaks in front of the midline. Inflated, length to tumidity ratio = 1.8. Outline subovate, anterior bluntly rounded, posterior a little obliquely truncated; ventral curvature at its maximum more or less at the midline. Lunule indistinct, slightly depressed. E<!--PageBreak--><!--PageBreak-->scutcheon narrow, deeply excavated. Sculpture of dense, concentric, fine lines and few irregular growth stops. Hinge plate narrow, nymph supporting an external ligament; ligament scarcely rises above the dorsal margin of the shell and extends posteriorly to half the length of the escutcheon. Hinge teeth complex; RV with a single prominent anterior lateral tooth situated in front of the beak in the form of a narrow projecting peg with a flat or slightly excavated dorsal surface; below the beak is weakly arched laminar tooth its anterior end overlapping the lateral tooth, its posterior slopes steeply and ventrally and merges with a second ridge only noticeable by a weak notch mid way on this combined ridge. LV with a thin laminar posterior cardinal angled obliquely plus two combined cardinals in a horizontal orientation the posterior part only slightly larger than the anterior with a distinct notch between the two parts. Pallial line entire with a very small straightened section below the posterior adductor scar; adductor scars of about equal size; anterior pedal retractor scar deeply impressed, situated immediately in front of the hinge plate. Periostracum thin, persistent, glossy. Shell white
                        </p><p>Mantle thin, mantle edge unfused except for short inhalant and exhalant siphonal apertures; inhalant aperture with few papillae increasing in size dorsally, the latter as short tentacles, exhalant with papillae of equal size. Foot with a blunt finger-like toe and poorly developed heel, pedal retractors prominent, the anterior attached in a deep impression close to the hinge. Anterior adductor muscle pyriform in cross-section, posterior adductor muscle subcircular, smaller than the anterior one. Ctenidia of a large, single (inner) demibranch, filling the majority of the mantle cavity, ascending part approximately one half the height of the outer, filaments fine tightly connected.</p><p>The numerous crystalline growths seen on and between the filaments are believed to be natural and not an artifact of preservation.</p></tp:treatment-sec><tp:treatment-sec sec-type="Distribution"><title>Distribution.</title><p><italic><tp:taxon-name>Isorropodon</tp:taxon-name></italic> sp indetis restricted to Captain Arutyunov MV (1323m).
                        </p></tp:treatment-sec><tp:treatment-sec sec-type="Remarks"><title>Remarks.</title><p>As discussed above for <italic><tp:taxon-name>Isorropodon megadesmus</tp:taxon-name></italic>.
                        </p><fig id="F11" position="float" orientation="portrait"><label>Figure 11.</label><caption><p><italic><tp:taxon-name>Isorropodon</tp:taxon-name></italic> sp. indet., stn. 180 Captain Arutyunov MV. <bold>A–D</bold> External and internal views of right and left valves <bold>E</bold> dorsal view <bold>F</bold> gross anatomy viewed after removal of right valve and mantle <bold>G</bold> Excised ctenidium with crystalline artifacts.</p></caption><graphic xmlns:xlink="http://www.w3.org/1999/xlink" xlink:href="ZooKeys-113-001-g011.jpg" position="float" orientation="portrait" xlink:type="simple"/></fig></tp:treatment-sec><tp:treatment-sec><!--Section generated to contain objects referenced in tp:taxon-treatment.--><fig id="F10" position="float" orientation="portrait"><label>Figure 10.</label><caption><p>Comparison between the hinge teeth of <italic><tp:taxon-name>Isorropodon</tp:taxon-name></italic> sp. indet. (<bold>A, B</bold>) and <italic><tp:taxon-name>Isorropodon megadesmus</tp:taxon-name></italic> sp. n. (<bold>C, D</bold>).</p></caption><graphic xmlns:xlink="http://www.w3.org/1999/xlink" xlink:href="ZooKeys-113-001-g010.jpg" position="float" orientation="portrait" xlink:type="simple"/></fig></tp:treatment-sec></tp:taxon-treatment>
